# Supplementary material for: Novel Type of Tetranitrosyl Iron Salt: Synthesis, Structure and Antibacterial Activity of Complex [FeL’2(NO)2][FeL’L”(NO)2] with L’-thiobenzamide and L”-thiosulfate
Source: Molecules. 2022 Oct 14;27(20):6886. doi: 10.3390/molecules27206886 (PMC9611265; doi:10.3390/molecules27206886)
Supplement: Supplementary file 1 [file molecules-27-06886-s001.zip]

Archive with 3 entries (3 files):
- checkcif_compound_I.pdf
- compound_I.cif
- Supplimentary Materials_red_13_10_2022.pdf
