# Supplementary material for: Novel Type of Tetranitrosyl Iron Salt: Synthesis, Structure and Antibacterial Activity of Complex [FeL’2(NO)2][FeL’L”(NO)2] with L’-thiobenzamide and L”-thiosulfate
Source: Molecules. 2022 Oct 14;27(20):6886. doi: 10.3390/molecules27206886 (PMC9611265; doi:10.3390/molecules27206886)
Supplement: Supplementary file 1 [file molecules-27-06886-s001.zip › compound_I.cif]

 
data_Compound_I
 
_audit_creation_method            SHELXL-2013
_chemical_name_systematic
;
 ?
;
_chemical_name_common             ?
_chemical_melting_point           ?
_chemical_formula_moiety          
 'C14 H14 Fe N4 O2 S2, C7 H7 Fe N3 O5 S3'
_chemical_formula_sum
 'C21 H21 Fe2 N7 O7 S5' 
_chemical_formula_weight          755.45

loop_
 _atom_type_symbol
 _atom_type_description
 _atom_type_scat_dispersion_real
 _atom_type_scat_dispersion_imag
 _atom_type_scat_source
 'C'  'C'   0.0046   0.0021
 'International Tables Vol C Tables 4.2.6.8 and 6.1.1.4'
 'H'  'H'   0.0000   0.0000
 'International Tables Vol C Tables 4.2.6.8 and 6.1.1.4'
 'N'  'N'   0.0084   0.0041
 'International Tables Vol C Tables 4.2.6.8 and 6.1.1.4'
 'O'  'O'   0.0137   0.0077
 'International Tables Vol C Tables 4.2.6.8 and 6.1.1.4'
 'S'  'S'   0.1466   0.1522
 'International Tables Vol C Tables 4.2.6.8 and 6.1.1.4'
 'Fe'  'Fe'   0.3565   1.0230
 'International Tables Vol C Tables 4.2.6.8 and 6.1.1.4'
 
_space_group_crystal_system       monoclinic
_space_group_IT_number            14
_space_group_name_H-M_alt         'P 21/c'
_space_group_name_Hall            '-P 2ybc'
 
_shelx_space_group_comment
;
The symmetry employed for this shelxl refinement is uniquely defined
by the following loop, which should always be used as a source of
symmetry information in preference to the above space-group names.
They are only intended as comments.
;
 
loop_
 _space_group_symop_operation_xyz
 'x, y, z'
 '-x, y+1/2, -z+1/2'
 '-x, -y, -z'
 'x, -y-1/2, z-1/2'
 
_cell_length_a                    11.047(2)
_cell_length_b                    23.433(5)
_cell_length_c                    11.611(2)
_cell_angle_alpha                 90
_cell_angle_beta                  95.10(3)
_cell_angle_gamma                 90
_cell_volume                      2993.8(10)
_cell_formula_units_Z             4
_cell_measurement_temperature     100(2)
_cell_measurement_reflns_used     500 
_cell_measurement_theta_min       2.0 
_cell_measurement_theta_max       30.0 
 
_exptl_crystal_description        prism 
_exptl_crystal_colour             red 
_exptl_crystal_density_meas       ? 
_exptl_crystal_density_method     ?              
_exptl_crystal_density_diffrn     1.676          
_exptl_crystal_F_000              1536
_exptl_transmission_factor_min    ?                                             
_exptl_transmission_factor_max    ?                                             
_exptl_crystal_size_max           0.15
_exptl_crystal_size_mid           0.10
_exptl_crystal_size_min           0.10
_exptl_absorpt_coefficient_mu     1.811
_shelx_estimated_absorpt_T_min    0.771
_shelx_estimated_absorpt_T_max    0.811
_exptl_absorpt_correction_type    'multi-scan'          
_exptl_absorpt_correction_T_min   0.770                 
_exptl_absorpt_correction_T_max   0.810                 
_exptl_absorpt_process_details    'Scala (Evans, 2006)' 
 
_exptl_special_details
;
 ?
;
 
_diffrn_ambient_temperature       100(2)
_diffrn_radiation_wavelength      0.78790
_diffrn_radiation_type            synchrotron        
_diffrn_source                    ?                                         
_diffrn_measurement_device_type   'Rayonix SX165 CCD' 
_diffrn_measurement_method        '/f scan'           
_diffrn_detector_area_resol_mean  ? 
_diffrn_reflns_number             14800
_diffrn_reflns_av_unetI/netI      0.0389
_diffrn_reflns_av_R_equivalents   0.0304
_diffrn_reflns_limit_h_min        -14
_diffrn_reflns_limit_h_max        14
_diffrn_reflns_limit_k_min        -30
_diffrn_reflns_limit_k_max        27
_diffrn_reflns_limit_l_min        -11
_diffrn_reflns_limit_l_max        15
_diffrn_reflns_theta_min          2.052
_diffrn_reflns_theta_max          31.018
_diffrn_reflns_theta_full         28.212
_diffrn_measured_fraction_theta_max   0.962
_diffrn_measured_fraction_theta_full  0.955
_diffrn_reflns_Laue_measured_fraction_max    0.962
_diffrn_reflns_Laue_measured_fraction_full   0.955
_diffrn_reflns_point_group_measured_fraction_max   0.962
_diffrn_reflns_point_group_measured_fraction_full  0.955
_reflns_number_total              6744
_reflns_number_gt                 5392
_reflns_threshold_expression      'I > 2\s(I)'
_reflns_Friedel_coverage          0.000
_reflns_Friedel_fraction_max      .
_reflns_Friedel_fraction_full     .
 
_reflns_special_details
;
 Reflections were merged by SHELXL according to the crystal
 class for the calculation of statistics and refinement.
 
 _reflns_Friedel_fraction is defined as the number of unique
 Friedel pairs measured divided by the number that would be
 possible theoretically, ignoring centric projections and
 systematic absences.
;
 
_computing_data_collection        'Marccd (Doyle, 2011)'         
_computing_cell_refinement        'iMosflm (Battye et al., 2011)'
_computing_data_reduction         'iMosflm'                      
_computing_structure_solution     'SHELXT (Sheldrick, 2015)'     
_computing_structure_refinement   'SHELXL (Sheldrick, 2015)'     
_computing_molecular_graphics     'SHELXTL (Sheldrick, 2015)'    
_computing_publication_material   'SHELXTL'                      
 
_refine_special_details
;
 ?
;
_refine_ls_structure_factor_coef  Fsqd
_refine_ls_matrix_type            full
_refine_ls_weighting_scheme       calc
_refine_ls_weighting_details
'w=1/[\s^2^(Fo^2^)+(0.0465P)^2^+3.1502P] where P=(Fo^2^+2Fc^2^)/3'
_atom_sites_solution_primary      difmap
_atom_sites_solution_secondary    difmap
_atom_sites_solution_hydrogens    mixed
_refine_ls_hydrogen_treatment     mixed
_refine_ls_extinction_method      SHELXL
_refine_ls_extinction_coef        0.0084(5)
_refine_ls_extinction_expression
 'Fc^*^=kFc[1+0.001xFc^2^\l^3^/sin(2\q)]^-1/4^'
_refine_ls_number_reflns          6744
_refine_ls_number_parameters      398
_refine_ls_number_restraints      0
_refine_ls_R_factor_all           0.0538
_refine_ls_R_factor_gt            0.0388
_refine_ls_wR_factor_ref          0.1012
_refine_ls_wR_factor_gt           0.0936
_refine_ls_goodness_of_fit_ref    1.022
_refine_ls_restrained_S_all       1.022
_refine_ls_shift/su_max           0.002
_refine_ls_shift/su_mean          0.000
 
loop_
 _atom_site_label
 _atom_site_type_symbol
 _atom_site_fract_x
 _atom_site_fract_y
 _atom_site_fract_z
 _atom_site_U_iso_or_equiv
 _atom_site_adp_type
 _atom_site_occupancy
 _atom_site_site_symmetry_order  
 _atom_site_calc_flag
 _atom_site_refinement_flags_posn
 _atom_site_refinement_flags_adp
 _atom_site_refinement_flags_occupancy
 _atom_site_disorder_assembly
 _atom_site_disorder_group
Fe1 Fe 1.01047(4) 0.52461(2) 0.72655(4) 0.02636(11) Uani 1 1 d . . . . .
S1 S 0.91408(7) 0.44156(3) 0.78284(7) 0.03154(17) Uani 1 1 d . . . . .
S2 S 0.87630(7) 0.58642(3) 0.63051(6) 0.02958(16) Uani 1 1 d . . . . .
O1 O 1.1853(2) 0.52489(11) 0.5626(2) 0.0515(7) Uani 1 1 d . . . . .
O2 O 1.1306(2) 0.58409(11) 0.9157(2) 0.0478(6) Uani 1 1 d . . . . .
N1 N 1.1075(2) 0.51718(11) 0.6231(2) 0.0331(5) Uani 1 1 d . . . . .
N2 N 1.0710(2) 0.55730(11) 0.8470(2) 0.0327(5) Uani 1 1 d . . . . .
N3 N 1.0510(2) 0.38319(12) 0.6486(2) 0.0299(5) Uani 1 1 d . . . . .
H3A H 1.087(3) 0.3526(16) 0.625(3) 0.036 Uiso 1 1 d . U . . .
H3B H 1.075(3) 0.4149(17) 0.626(3) 0.036 Uiso 1 1 d . U . . .
N4 N 0.7805(2) 0.68290(10) 0.6859(2) 0.0281(5) Uani 1 1 d . . . . .
H4A H 0.740(3) 0.7066(15) 0.731(3) 0.034 Uiso 1 1 d . U . . .
H4B H 0.785(3) 0.6917(15) 0.617(4) 0.034 Uiso 1 1 d . U . . .
C1 C 0.9702(2) 0.38181(12) 0.7243(2) 0.0265(5) Uani 1 1 d . . . . .
C2 C 0.9282(2) 0.32503(12) 0.7619(3) 0.0284(6) Uani 1 1 d . . . . .
C3 C 0.9496(3) 0.27580(13) 0.6980(3) 0.0373(7) Uani 1 1 d . . . . .
H3 H 0.9904 0.2784 0.6295 0.045 Uiso 1 1 calc R U . . .
C4 C 0.9108(3) 0.22333(14) 0.7355(4) 0.0452(8) Uani 1 1 d . . . . .
H4 H 0.9255 0.1900 0.6924 0.054 Uiso 1 1 calc R U . . .
C5 C 0.8510(3) 0.21869(15) 0.8348(4) 0.0486(9) Uani 1 1 d . . . . .
H5 H 0.8261 0.1824 0.8602 0.058 Uiso 1 1 calc R U . . .
C6 C 0.8277(3) 0.26761(16) 0.8971(3) 0.0473(8) Uani 1 1 d . . . . .
H6 H 0.7851 0.2648 0.9645 0.057 Uiso 1 1 calc R U . . .
C7 C 0.8665(3) 0.32025(14) 0.8609(3) 0.0368(7) Uani 1 1 d . . . . .
H7 H 0.8508 0.3535 0.9040 0.044 Uiso 1 1 calc R U . . .
C8 C 0.8158(2) 0.63289(11) 0.7243(2) 0.0258(5) Uani 1 1 d . . . . .
C9 C 0.8006(2) 0.61833(11) 0.8462(2) 0.0252(5) Uani 1 1 d . . . . .
C10 C 0.7658(2) 0.56337(12) 0.8758(3) 0.0275(5) Uani 1 1 d . . . . .
H10 H 0.7527 0.5349 0.8178 0.033 Uiso 1 1 calc R U . . .
C11 C 0.7503(3) 0.55032(13) 0.9901(3) 0.0297(6) Uani 1 1 d . . . . .
H11 H 0.7272 0.5128 1.0103 0.036 Uiso 1 1 calc R U . . .
C12 C 0.7685(3) 0.59191(13) 1.0752(3) 0.0316(6) Uani 1 1 d . . . . .
H12 H 0.7575 0.5829 1.1534 0.038 Uiso 1 1 calc R U . . .
C13 C 0.8026(3) 0.64650(13) 1.0458(2) 0.0301(6) Uani 1 1 d . . . . .
H13 H 0.8148 0.6749 1.1040 0.036 Uiso 1 1 calc R U . . .
C14 C 0.8190(3) 0.66004(12) 0.9317(2) 0.0278(6) Uani 1 1 d . . . . .
H14 H 0.8427 0.6975 0.9121 0.033 Uiso 1 1 calc R U . . .
Fe2 Fe 0.44406(4) 0.60202(2) 0.31512(3) 0.02484(11) Uani 1 1 d . . . . .
S3 S 0.41435(7) 0.57933(3) 0.11979(6) 0.02898(16) Uani 1 1 d . . . . .
S4 S 0.64365(6) 0.61066(3) 0.37640(6) 0.02646(15) Uani 1 1 d . . . . .
S5 S 0.67225(6) 0.69695(3) 0.39544(6) 0.02309(14) Uani 1 1 d . . . . .
O3 O 0.3726(2) 0.50022(10) 0.4247(2) 0.0406(5) Uani 1 1 d . . . . .
O4 O 0.3214(2) 0.69659(11) 0.4021(2) 0.0471(6) Uani 1 1 d . . . . .
O5 O 0.80117(17) 0.70161(8) 0.43916(17) 0.0261(4) Uani 1 1 d . . . . .
O6 O 0.64928(18) 0.72451(8) 0.28253(17) 0.0279(4) Uani 1 1 d . . . . .
O7 O 0.59401(18) 0.71858(8) 0.48007(17) 0.0271(4) Uani 1 1 d . . . . .
N5 N 0.4029(2) 0.53985(11) 0.3738(2) 0.0292(5) Uani 1 1 d . . . . .
N6 N 0.3746(2) 0.66208(11) 0.3534(2) 0.0320(5) Uani 1 1 d . . . . .
N7 N 0.5104(2) 0.68005(10) 0.0784(2) 0.0273(5) Uani 1 1 d . . . . .
H7A H 0.542(3) 0.7068(15) 0.031(3) 0.033 Uiso 1 1 d . U . . .
H7B H 0.531(3) 0.6845(15) 0.150(3) 0.033 Uiso 1 1 d . U . . .
C15 C 0.4630(2) 0.63274(11) 0.0360(2) 0.0248(5) Uani 1 1 d . . . . .
C16 C 0.4516(2) 0.62505(12) -0.0920(2) 0.0250(5) Uani 1 1 d . . . . .
C17 C 0.4355(3) 0.57011(12) -0.1395(3) 0.0293(6) Uani 1 1 d . . . . .
H17 H 0.4297 0.5381 -0.0900 0.035 Uiso 1 1 calc R U . . .
C18 C 0.4282(3) 0.56250(13) -0.2577(3) 0.0339(6) Uani 1 1 d . . . . .
H18 H 0.4161 0.5253 -0.2893 0.041 Uiso 1 1 calc R U . . .
C19 C 0.4384(3) 0.60871(14) -0.3309(3) 0.0375(7) Uani 1 1 d . . . . .
H19 H 0.4341 0.6032 -0.4123 0.045 Uiso 1 1 calc R U . . .
C20 C 0.4548(3) 0.66277(14) -0.2848(3) 0.0377(7) Uani 1 1 d . . . . .
H20 H 0.4629 0.6944 -0.3348 0.045 Uiso 1 1 calc R U . . .
C21 C 0.4597(3) 0.67154(13) -0.1661(3) 0.0328(6) Uani 1 1 d . . . . .
H21 H 0.4686 0.7091 -0.1355 0.039 Uiso 1 1 calc R U . . .
 
loop_
 _atom_site_aniso_label
 _atom_site_aniso_U_11
 _atom_site_aniso_U_22
 _atom_site_aniso_U_33
 _atom_site_aniso_U_23
 _atom_site_aniso_U_13
 _atom_site_aniso_U_12
Fe1 0.0301(2) 0.0236(2) 0.0258(2) -0.00134(15) 0.00436(15) 0.00209(15)
S1 0.0359(4) 0.0243(3) 0.0362(4) 0.0007(3) 0.0132(3) 0.0029(3)
S2 0.0395(4) 0.0277(3) 0.0219(3) -0.0007(3) 0.0040(3) 0.0070(3)
O1 0.0506(14) 0.0520(15) 0.0565(16) -0.0126(12) 0.0299(12) -0.0102(12)
O2 0.0584(15) 0.0439(13) 0.0385(13) -0.0119(11) -0.0096(12) 0.0017(12)
N1 0.0353(13) 0.0267(12) 0.0382(14) -0.0044(10) 0.0080(11) 0.0008(10)
N2 0.0349(13) 0.0293(13) 0.0337(13) 0.0011(10) 0.0023(10) 0.0058(10)
N3 0.0359(13) 0.0243(12) 0.0305(13) 0.0003(10) 0.0089(10) 0.0014(10)
N4 0.0373(13) 0.0244(12) 0.0224(11) 0.0015(9) 0.0020(10) 0.0048(10)
C1 0.0284(12) 0.0271(13) 0.0240(13) 0.0011(10) 0.0017(10) 0.0013(10)
C2 0.0270(13) 0.0253(14) 0.0328(15) 0.0017(11) 0.0022(11) 0.0016(10)
C3 0.0311(14) 0.0300(15) 0.052(2) -0.0026(13) 0.0075(13) -0.0011(12)
C4 0.0379(16) 0.0263(15) 0.072(3) -0.0022(15) 0.0098(16) -0.0014(13)
C5 0.0425(18) 0.0318(17) 0.072(3) 0.0141(16) 0.0058(17) -0.0036(14)
C6 0.051(2) 0.0439(19) 0.047(2) 0.0138(16) 0.0065(16) -0.0082(16)
C7 0.0420(16) 0.0351(16) 0.0338(16) 0.0046(13) 0.0058(13) -0.0031(13)
C8 0.0276(12) 0.0240(13) 0.0254(13) 0.0002(10) 0.0003(10) -0.0008(10)
C9 0.0265(12) 0.0246(13) 0.0243(13) -0.0012(10) 0.0022(10) 0.0040(10)
C10 0.0291(13) 0.0244(13) 0.0292(14) -0.0010(10) 0.0036(10) 0.0011(10)
C11 0.0292(13) 0.0295(14) 0.0308(15) 0.0032(11) 0.0058(11) -0.0010(11)
C12 0.0320(14) 0.0395(16) 0.0234(13) 0.0019(11) 0.0033(11) 0.0039(12)
C13 0.0333(14) 0.0332(15) 0.0236(13) -0.0051(11) 0.0010(11) 0.0054(11)
C14 0.0324(13) 0.0231(13) 0.0275(14) 0.0000(10) 0.0005(11) 0.0037(11)
Fe2 0.0296(2) 0.0239(2) 0.02135(19) -0.00009(14) 0.00434(14) -0.00159(15)
S3 0.0396(4) 0.0255(3) 0.0220(3) 0.0001(2) 0.0038(3) -0.0071(3)
S4 0.0297(3) 0.0206(3) 0.0290(3) -0.0010(2) 0.0028(3) -0.0002(2)
S5 0.0291(3) 0.0201(3) 0.0201(3) 0.0000(2) 0.0028(2) 0.0001(2)
O3 0.0476(13) 0.0333(12) 0.0433(13) 0.0077(10) 0.0178(10) -0.0065(10)
O4 0.0395(12) 0.0470(14) 0.0541(16) -0.0208(12) -0.0003(11) 0.0131(10)
O5 0.0286(9) 0.0240(9) 0.0258(10) -0.0022(7) 0.0025(7) -0.0008(7)
O6 0.0384(10) 0.0226(9) 0.0226(9) 0.0010(7) 0.0013(8) -0.0019(8)
O7 0.0334(10) 0.0242(9) 0.0240(9) -0.0018(7) 0.0047(8) 0.0034(8)
N5 0.0308(12) 0.0310(13) 0.0259(12) -0.0034(9) 0.0036(9) -0.0022(10)
N6 0.0300(12) 0.0339(13) 0.0314(13) -0.0023(10) -0.0006(10) 0.0005(10)
N7 0.0359(12) 0.0249(12) 0.0211(11) 0.0007(9) 0.0020(10) -0.0042(9)
C15 0.0272(12) 0.0221(13) 0.0252(13) 0.0007(10) 0.0019(10) 0.0005(10)
C16 0.0253(12) 0.0278(13) 0.0221(12) -0.0014(10) 0.0024(9) -0.0018(10)
C17 0.0349(14) 0.0262(14) 0.0272(14) -0.0023(11) 0.0043(11) 0.0000(11)
C18 0.0438(16) 0.0312(15) 0.0273(14) -0.0059(12) 0.0063(12) -0.0002(12)
C19 0.0469(17) 0.0419(17) 0.0241(14) -0.0014(12) 0.0045(12) -0.0002(14)
C20 0.0502(18) 0.0361(16) 0.0264(15) 0.0053(12) 0.0005(13) -0.0063(14)
C21 0.0426(16) 0.0282(15) 0.0272(14) -0.0004(11) 0.0011(12) -0.0062(12)
 
_geom_special_details
;
 All esds (except the esd in the dihedral angle between two l.s. planes)
 are estimated using the full covariance matrix.  The cell esds are taken
 into account individually in the estimation of esds in distances, angles
 and torsion angles; correlations between esds in cell parameters are only
 used when they are defined by crystal symmetry.  An approximate (isotropic)
 treatment of cell esds is used for estimating esds involving l.s. planes.
;
 
loop_
 _geom_bond_atom_site_label_1
 _geom_bond_atom_site_label_2
 _geom_bond_distance
 _geom_bond_site_symmetry_2
 _geom_bond_publ_flag
Fe1 N2 1.681(3) . ?
Fe1 N1 1.689(3) . ?
Fe1 S2 2.2900(9) . ?
Fe1 S1 2.3394(9) . ?
S1 C1 1.697(3) . ?
S2 C8 1.717(3) . ?
O1 N1 1.170(4) . ?
O2 N2 1.170(3) . ?
N3 C1 1.308(4) . ?
N3 H3A 0.87(4) . ?
N3 H3B 0.84(4) . ?
N4 C8 1.301(4) . ?
N4 H4A 0.91(4) . ?
N4 H4B 0.83(4) . ?
C1 C2 1.487(4) . ?
C2 C7 1.392(4) . ?
C2 C3 1.403(4) . ?
C3 C4 1.385(5) . ?
C3 H3 0.9500 . ?
C4 C5 1.382(6) . ?
C4 H4 0.9500 . ?
C5 C6 1.392(6) . ?
C5 H5 0.9500 . ?
C6 C7 1.383(5) . ?
C6 H6 0.9500 . ?
C7 H7 0.9500 . ?
C8 C9 1.479(4) . ?
C9 C14 1.396(4) . ?
C9 C10 1.396(4) . ?
C10 C11 1.387(4) . ?
C10 H10 0.9500 . ?
C11 C12 1.390(4) . ?
C11 H11 0.9500 . ?
C12 C13 1.385(4) . ?
C12 H12 0.9500 . ?
C13 C14 1.389(4) . ?
C13 H13 0.9500 . ?
C14 H14 0.9500 . ?
Fe2 N6 1.681(3) . ?
Fe2 N5 1.688(3) . ?
Fe2 S4 2.2650(9) . ?
Fe2 S3 2.3242(9) . ?
S3 C15 1.702(3) . ?
S4 S5 2.0554(10) . ?
S5 O7 1.456(2) . ?
S5 O6 1.463(2) . ?
S5 O5 1.473(2) . ?
O3 N5 1.166(3) . ?
O4 N6 1.174(3) . ?
N7 C15 1.304(3) . ?
N7 H7A 0.92(4) . ?
N7 H7B 0.84(4) . ?
C15 C16 1.491(4) . ?
C16 C21 1.396(4) . ?
C16 C17 1.405(4) . ?
C17 C18 1.380(4) . ?
C17 H17 0.9500 . ?
C18 C19 1.387(5) . ?
C18 H18 0.9500 . ?
C19 C20 1.381(5) . ?
C19 H19 0.9500 . ?
C20 C21 1.390(4) . ?
C20 H20 0.9500 . ?
C21 H21 0.9500 . ?
 
loop_
 _geom_angle_atom_site_label_1
 _geom_angle_atom_site_label_2
 _geom_angle_atom_site_label_3
 _geom_angle
 _geom_angle_site_symmetry_1
 _geom_angle_site_symmetry_3
 _geom_angle_publ_flag
N2 Fe1 N1 114.11(13) . . ?
N2 Fe1 S2 108.03(9) . . ?
N1 Fe1 S2 98.23(9) . . ?
N2 Fe1 S1 107.69(10) . . ?
N1 Fe1 S1 116.52(9) . . ?
S2 Fe1 S1 111.79(3) . . ?
C1 S1 Fe1 112.52(11) . . ?
C8 S2 Fe1 111.33(10) . . ?
O1 N1 Fe1 163.1(2) . . ?
O2 N2 Fe1 165.8(3) . . ?
C1 N3 H3A 123(3) . . ?
C1 N3 H3B 119(3) . . ?
H3A N3 H3B 117(4) . . ?
C8 N4 H4A 120(2) . . ?
C8 N4 H4B 121(3) . . ?
H4A N4 H4B 118(3) . . ?
N3 C1 C2 117.9(3) . . ?
N3 C1 S1 123.0(2) . . ?
C2 C1 S1 119.1(2) . . ?
C7 C2 C3 119.2(3) . . ?
C7 C2 C1 120.2(3) . . ?
C3 C2 C1 120.6(3) . . ?
C4 C3 C2 119.5(4) . . ?
C4 C3 H3 120.3 . . ?
C2 C3 H3 120.3 . . ?
C5 C4 C3 121.1(3) . . ?
C5 C4 H4 119.5 . . ?
C3 C4 H4 119.5 . . ?
C4 C5 C6 119.5(3) . . ?
C4 C5 H5 120.2 . . ?
C6 C5 H5 120.2 . . ?
C7 C6 C5 120.0(4) . . ?
C7 C6 H6 120.0 . . ?
C5 C6 H6 120.0 . . ?
C6 C7 C2 120.7(3) . . ?
C6 C7 H7 119.7 . . ?
C2 C7 H7 119.7 . . ?
N4 C8 C9 118.7(3) . . ?
N4 C8 S2 118.4(2) . . ?
C9 C8 S2 122.9(2) . . ?
C14 C9 C10 119.8(3) . . ?
C14 C9 C8 119.8(3) . . ?
C10 C9 C8 120.4(2) . . ?
C11 C10 C9 120.0(3) . . ?
C11 C10 H10 120.0 . . ?
C9 C10 H10 120.0 . . ?
C10 C11 C12 120.2(3) . . ?
C10 C11 H11 119.9 . . ?
C12 C11 H11 119.9 . . ?
C13 C12 C11 119.8(3) . . ?
C13 C12 H12 120.1 . . ?
C11 C12 H12 120.1 . . ?
C12 C13 C14 120.5(3) . . ?
C12 C13 H13 119.7 . . ?
C14 C13 H13 119.7 . . ?
C13 C14 C9 119.7(3) . . ?
C13 C14 H14 120.1 . . ?
C9 C14 H14 120.1 . . ?
N6 Fe2 N5 118.05(13) . . ?
N6 Fe2 S4 107.24(8) . . ?
N5 Fe2 S4 103.88(8) . . ?
N6 Fe2 S3 114.91(9) . . ?
N5 Fe2 S3 100.19(9) . . ?
S4 Fe2 S3 112.09(4) . . ?
C15 S3 Fe2 111.43(10) . . ?
S5 S4 Fe2 104.93(3) . . ?
O7 S5 O6 112.63(12) . . ?
O7 S5 O5 110.82(12) . . ?
O6 S5 O5 111.19(12) . . ?
O7 S5 S4 108.68(9) . . ?
O6 S5 S4 108.97(8) . . ?
O5 S5 S4 104.17(8) . . ?
O3 N5 Fe2 172.8(2) . . ?
O4 N6 Fe2 164.5(3) . . ?
C15 N7 H7A 121(2) . . ?
C15 N7 H7B 123(2) . . ?
H7A N7 H7B 114(3) . . ?
N7 C15 C16 118.3(2) . . ?
N7 C15 S3 123.1(2) . . ?
C16 C15 S3 118.57(19) . . ?
C21 C16 C17 119.1(3) . . ?
C21 C16 C15 121.0(2) . . ?
C17 C16 C15 119.9(2) . . ?
C18 C17 C16 120.2(3) . . ?
C18 C17 H17 119.9 . . ?
C16 C17 H17 119.9 . . ?
C17 C18 C19 120.5(3) . . ?
C17 C18 H18 119.7 . . ?
C19 C18 H18 119.7 . . ?
C20 C19 C18 119.6(3) . . ?
C20 C19 H19 120.2 . . ?
C18 C19 H19 120.2 . . ?
C19 C20 C21 120.8(3) . . ?
C19 C20 H20 119.6 . . ?
C21 C20 H20 119.6 . . ?
C20 C21 C16 119.8(3) . . ?
C20 C21 H21 120.1 . . ?
C16 C21 H21 120.1 . . ?
 
loop_
 _geom_torsion_atom_site_label_1
 _geom_torsion_atom_site_label_2
 _geom_torsion_atom_site_label_3
 _geom_torsion_atom_site_label_4
 _geom_torsion
 _geom_torsion_site_symmetry_1
 _geom_torsion_site_symmetry_2
 _geom_torsion_site_symmetry_3
 _geom_torsion_site_symmetry_4
 _geom_torsion_publ_flag
N2 Fe1 N1 O1 -33.8(9) . . . . ?
S2 Fe1 N1 O1 80.2(9) . . . . ?
S1 Fe1 N1 O1 -160.3(9) . . . . ?
N1 Fe1 N2 O2 19.8(10) . . . . ?
S2 Fe1 N2 O2 -88.3(10) . . . . ?
S1 Fe1 N2 O2 150.8(9) . . . . ?
Fe1 S1 C1 N3 -5.4(3) . . . . ?
Fe1 S1 C1 C2 173.24(18) . . . . ?
N3 C1 C2 C7 164.3(3) . . . . ?
S1 C1 C2 C7 -14.5(4) . . . . ?
N3 C1 C2 C3 -16.0(4) . . . . ?
S1 C1 C2 C3 165.2(2) . . . . ?
C7 C2 C3 C4 -1.1(4) . . . . ?
C1 C2 C3 C4 179.3(3) . . . . ?
C2 C3 C4 C5 0.2(5) . . . . ?
C3 C4 C5 C6 1.0(5) . . . . ?
C4 C5 C6 C7 -1.3(5) . . . . ?
C5 C6 C7 C2 0.5(5) . . . . ?
C3 C2 C7 C6 0.7(5) . . . . ?
C1 C2 C7 C6 -179.6(3) . . . . ?
Fe1 S2 C8 N4 152.2(2) . . . . ?
Fe1 S2 C8 C9 -28.6(3) . . . . ?
N4 C8 C9 C14 -37.3(4) . . . . ?
S2 C8 C9 C14 143.5(2) . . . . ?
N4 C8 C9 C10 141.5(3) . . . . ?
S2 C8 C9 C10 -37.8(4) . . . . ?
C14 C9 C10 C11 -0.4(4) . . . . ?
C8 C9 C10 C11 -179.1(3) . . . . ?
C9 C10 C11 C12 0.5(4) . . . . ?
C10 C11 C12 C13 -0.2(4) . . . . ?
C11 C12 C13 C14 -0.1(4) . . . . ?
C12 C13 C14 C9 0.2(4) . . . . ?
C10 C9 C14 C13 0.0(4) . . . . ?
C8 C9 C14 C13 178.8(3) . . . . ?
N5 Fe2 N6 O4 23.1(9) . . . . ?
S4 Fe2 N6 O4 -93.7(8) . . . . ?
S3 Fe2 N6 O4 141.0(8) . . . . ?
Fe2 S3 C15 N7 -0.1(3) . . . . ?
Fe2 S3 C15 C16 179.51(18) . . . . ?
N7 C15 C16 C21 -17.1(4) . . . . ?
S3 C15 C16 C21 163.3(2) . . . . ?
N7 C15 C16 C17 161.3(3) . . . . ?
S3 C15 C16 C17 -18.3(3) . . . . ?
C21 C16 C17 C18 0.2(4) . . . . ?
C15 C16 C17 C18 -178.3(3) . . . . ?
C16 C17 C18 C19 0.9(5) . . . . ?
C17 C18 C19 C20 -0.6(5) . . . . ?
C18 C19 C20 C21 -0.8(5) . . . . ?
C19 C20 C21 C16 1.9(5) . . . . ?
C17 C16 C21 C20 -1.6(4) . . . . ?
C15 C16 C21 C20 176.8(3) . . . . ?
 
loop_
 _geom_hbond_atom_site_label_D 
 _geom_hbond_atom_site_label_H 
 _geom_hbond_atom_site_label_A 
 _geom_hbond_distance_DH 
 _geom_hbond_distance_HA 
 _geom_hbond_distance_DA 
 _geom_hbond_angle_DHA 
 _geom_hbond_site_symmetry_A 
N3 H3A O5  0.87(4) 1.97(4) 2.820(3) 165(4) 3_766
N3 H3B N1  0.84(4) 2.42(4) 3.220(4) 158(4) .
N4 H4A O6  0.91(4) 2.02(4) 2.890(3) 161(3) 4_576
N4 H4B O5  0.83(4) 2.11(4) 2.928(3) 172(3) .
N7 H7A O7  0.92(4) 1.95(4) 2.826(3) 158(3) 4_575
N7 H7B O6  0.84(4) 2.15(4) 2.900(3) 148(3) .
 
_refine_diff_density_max    0.474
_refine_diff_density_min   -0.584
_refine_diff_density_rms    0.084

_shelxl_version_number 2013-4

_shelx_res_file
;
TITL Sanina1 in P2(1)/c
CELL 0.78790  11.0470  23.4332  11.6111  90.000  95.099  90.000
ZERR    4.00   0.0022   0.0047   0.0023   0.000   0.030   0.000
LATT 1
SYMM -X, 0.5+Y, 0.5-Z
SFAC C H N O S Fe
DISP C 0.0046 0.0021 14.4496
DISP H -0 0 0.6281
DISP N 0.0084 0.0041 25.4502
DISP O 0.0137 0.0077 42.9339
DISP S 0.1466 0.1522 717.4386
DISP Fe 0.3565 1.0230 4654.443
UNIT 84 84 28 28 20 8
TEMP -173.0
SIZE 0.10 0.10 0.15

L.S. 12
BOND $H
ACTA
CONF
EQIV $1 -x+2, -y+1, -z+1
HTAB N3 O5_$1
HTAB N3 N1
EQIV $2 x, -y+3/2, z+1/2
HTAB N4 O6_$2
HTAB N4 O5
EQIV $3 x, -y+3/2, z-1/2
HTAB N7 O7_$3
HTAB N7 O6

WGHT    0.046500    3.150200
EXTI    0.008425
FVAR       0.38718
FE1   6    1.010470    0.524613    0.726553    11.00000    0.03009    0.02355 =
         0.02577   -0.00134    0.00436    0.00209
S1    5    0.914077    0.441557    0.782844    11.00000    0.03595    0.02428 =
         0.03617    0.00069    0.01320    0.00293
S2    5    0.876303    0.586417    0.630512    11.00000    0.03946    0.02765 =
         0.02186   -0.00068    0.00398    0.00702
O1    4    1.185262    0.524889    0.562646    11.00000    0.05061    0.05199 =
         0.05650   -0.01256    0.02990   -0.01016
O2    4    1.130573    0.584085    0.915678    11.00000    0.05844    0.04388 =
         0.03850   -0.01188   -0.00961    0.00168
N1    3    1.107539    0.517178    0.623055    11.00000    0.03529    0.02668 =
         0.03822   -0.00441    0.00802    0.00079
N2    3    1.070988    0.557302    0.847036    11.00000    0.03490    0.02934 =
         0.03370    0.00114    0.00231    0.00580
N3    3    1.050956    0.383189    0.648596    11.00000    0.03588    0.02435 =
         0.03046    0.00029    0.00894    0.00137
H3A   2    1.086715    0.352630    0.625430    11.00000   -1.20000
H3B   2    1.075465    0.414942    0.625649    11.00000   -1.20000
N4    3    0.780482    0.682901    0.685949    11.00000    0.03728    0.02438 =
         0.02239    0.00153    0.00199    0.00482
H4A   2    0.739552    0.706607    0.730643    11.00000   -1.20000
H4B   2    0.784656    0.691688    0.617440    11.00000   -1.20000
C1    1    0.970152    0.381815    0.724317    11.00000    0.02838    0.02709 =
         0.02401    0.00115    0.00175    0.00131
C2    1    0.928194    0.325034    0.761873    11.00000    0.02701    0.02533 =
         0.03277    0.00170    0.00215    0.00159
C3    1    0.949609    0.275803    0.697989    11.00000    0.03108    0.02999 =
         0.05156   -0.00256    0.00747   -0.00106
AFIX  43
H3    2    0.990395    0.278434    0.629521    11.00000   -1.20000
AFIX   0
C4    1    0.910823    0.223329    0.735519    11.00000    0.03786    0.02627 =
         0.07246   -0.00224    0.00977   -0.00139
AFIX  43
H4    2    0.925546    0.189987    0.692361    11.00000   -1.20000
AFIX   0
C5    1    0.851039    0.218690    0.834753    11.00000    0.04251    0.03184 =
         0.07153    0.01407    0.00576   -0.00360
AFIX  43
H5    2    0.826074    0.182369    0.860236    11.00000   -1.20000
AFIX   0
C6    1    0.827675    0.267609    0.897082    11.00000    0.05116    0.04388 =
         0.04739    0.01379    0.00654   -0.00820
AFIX  43
H6    2    0.785113    0.264848    0.964450    11.00000   -1.20000
AFIX   0
C7    1    0.866461    0.320252    0.860880    11.00000    0.04201    0.03510 =
         0.03376    0.00459    0.00581   -0.00313
AFIX  43
H7    2    0.850812    0.353481    0.904021    11.00000   -1.20000
AFIX   0
C8    1    0.815764    0.632886    0.724339    11.00000    0.02761    0.02400 =
         0.02544    0.00017    0.00028   -0.00077
C9    1    0.800644    0.618325    0.846163    11.00000    0.02653    0.02465 =
         0.02427   -0.00119    0.00220    0.00397
C10   1    0.765805    0.563367    0.875833    11.00000    0.02915    0.02441 =
         0.02918   -0.00098    0.00355    0.00113
AFIX  43
H10   2    0.752726    0.534916    0.817773    11.00000   -1.20000
AFIX   0
C11   1    0.750291    0.550315    0.990115    11.00000    0.02925    0.02954 =
         0.03083    0.00316    0.00583   -0.00100
AFIX  43
H11   2    0.727177    0.512822    1.010270    11.00000   -1.20000
AFIX   0
C12   1    0.768454    0.591914    1.075246    11.00000    0.03205    0.03945 =
         0.02343    0.00188    0.00334    0.00394
AFIX  43
H12   2    0.757506    0.582927    1.153426    11.00000   -1.20000
AFIX   0
C13   1    0.802558    0.646502    1.045765    11.00000    0.03326    0.03316 =
         0.02356   -0.00507    0.00100    0.00543
AFIX  43
H13   2    0.814782    0.674917    1.103996    11.00000   -1.20000
AFIX   0
C14   1    0.819030    0.660035    0.931732    11.00000    0.03241    0.02307 =
         0.02749    0.00001    0.00052    0.00370
AFIX  43
H14   2    0.842706    0.697516    0.912079    11.00000   -1.20000
AFIX   0
FE2   6    0.444056    0.602024    0.315125    11.00000    0.02964    0.02390 =
         0.02135   -0.00009    0.00434   -0.00159
S3    5    0.414352    0.579330    0.119794    11.00000    0.03959    0.02550 =
         0.02204    0.00005    0.00381   -0.00713
S4    5    0.643653    0.610659    0.376397    11.00000    0.02974    0.02065 =
         0.02904   -0.00101    0.00281   -0.00024
S5    5    0.672255    0.696945    0.395442    11.00000    0.02915    0.02014 =
         0.02010    0.00005    0.00279    0.00010
O3    4    0.372625    0.500218    0.424742    11.00000    0.04762    0.03331 =
         0.04333    0.00773    0.01779   -0.00649
O4    4    0.321438    0.696588    0.402148    11.00000    0.03949    0.04698 =
         0.05407   -0.02076   -0.00026    0.01306
O5    4    0.801167    0.701607    0.439158    11.00000    0.02864    0.02398 =
         0.02576   -0.00216    0.00254   -0.00077
O6    4    0.649284    0.724509    0.282533    11.00000    0.03836    0.02259 =
         0.02263    0.00097    0.00131   -0.00193
O7    4    0.594006    0.718578    0.480068    11.00000    0.03340    0.02423 =
         0.02402   -0.00175    0.00474    0.00341
N5    3    0.402913    0.539850    0.373829    11.00000    0.03077    0.03101 =
         0.02593   -0.00339    0.00360   -0.00221
N6    3    0.374636    0.662076    0.353381    11.00000    0.02998    0.03389 =
         0.03138   -0.00234   -0.00062    0.00053
N7    3    0.510444    0.680054    0.078428    11.00000    0.03589    0.02493 =
         0.02109    0.00070    0.00203   -0.00424
H7A   2    0.541847    0.706805    0.031481    11.00000   -1.20000
H7B   2    0.531172    0.684453    0.149618    11.00000   -1.20000
C15   1    0.463008    0.632740    0.035987    11.00000    0.02716    0.02212 =
         0.02519    0.00071    0.00190    0.00047
C16   1    0.451634    0.625052   -0.092009    11.00000    0.02532    0.02776 =
         0.02207   -0.00144    0.00243   -0.00185
C17   1    0.435528    0.570115   -0.139481    11.00000    0.03490    0.02617 =
         0.02716   -0.00233    0.00430   -0.00002
AFIX  43
H17   2    0.429658    0.538131   -0.090008    11.00000   -1.20000
AFIX   0
C18   1    0.428217    0.562498   -0.257737    11.00000    0.04381    0.03120 =
         0.02733   -0.00592    0.00627   -0.00024
AFIX  43
H18   2    0.416109    0.525315   -0.289278    11.00000   -1.20000
AFIX   0
C19   1    0.438408    0.608706   -0.330936    11.00000    0.04688    0.04194 =
         0.02405   -0.00136    0.00452   -0.00024
AFIX  43
H19   2    0.434118    0.603198   -0.412257    11.00000   -1.20000
AFIX   0
C20   1    0.454831    0.662768   -0.284809    11.00000    0.05019    0.03606 =
         0.02637    0.00525    0.00055   -0.00627
AFIX  43
H20   2    0.462869    0.694355   -0.334848    11.00000   -1.20000
AFIX   0
C21   1    0.459746    0.671544   -0.166080    11.00000    0.04263    0.02823 =
         0.02719   -0.00041    0.00110   -0.00616
AFIX  43
H21   2    0.468597    0.709057   -0.135457    11.00000   -1.20000

AFIX   0
HKLF 4

REM  Sanina1 in P2(1)/c
REM R1 =  0.0388 for    5392 Fo > 4sig(Fo)  and  0.0538 for all    6744 data
REM    398 parameters refined using      0 restraints

END

WGHT      0.0465      3.1502

REM Highest difference peak  0.474,  deepest hole -0.584,  1-sigma level  0.084
Q1    1   0.5476  0.5910  0.3664  11.00000  0.05    0.47
Q2    1   0.9122  0.5430  0.6563  11.00000  0.05    0.38
Q3    1   0.9276  0.5333  0.6244  11.00000  0.05    0.38
Q4    1   0.3534  0.6166  0.3743  11.00000  0.05    0.37
Q5    1   1.0964  0.5387  0.6622  11.00000  0.05    0.33
Q6    1   0.9160  0.3233  0.8184  11.00000  0.05    0.32
Q7    1   0.9424  0.5697  0.7236  11.00000  0.05    0.32
Q8    1   1.0012  0.5797  0.6955  11.00000  0.05    0.32
Q9    1   0.4810  0.5868  0.2189  11.00000  0.05    0.31
Q10   1   0.7749  0.6500  0.7010  11.00000  0.05    0.31
Q11   1   0.6496  0.6691  0.3785  11.00000  0.05    0.31
Q12   1   0.9195  0.4904  0.7348  11.00000  0.05    0.31
Q13   1   0.3519  0.5879  0.3795  11.00000  0.05    0.31
Q14   1   0.7067  0.5731  0.3300  11.00000  0.05    0.31
Q15   1   0.4483  0.6138  0.2040  11.00000  0.05    0.31
Q16   1   0.9413  0.2984  0.7376  11.00000  0.05    0.31
Q17   1   0.4351  0.6228  0.4024  11.00000  0.05    0.30
Q18   1   1.0081  0.4742  0.7736  11.00000  0.05    0.30
Q19   1   0.8927  0.6105  0.5819  11.00000  0.05    0.30
Q20   1   1.1204  0.5093  0.7038  11.00000  0.05    0.30
;
_shelx_res_checksum   95259

_shelx_hkl_file
;
   0   0   3   -1.71    3.90
   0   0   4 5013.78  145.70
   0   0   5    0.95    4.19
   0   0   6  703.07   22.66
   0   0   7   -2.10    4.09
   0   0   8  476.52   16.47
   0   0   9   -0.57    4.48
   0   0  10  125.51    7.43
   0   0  11   -1.43    4.29
   0   0  12  388.34   13.90
   0   0  13   -3.90    4.57
   0   0  14    6.67    4.67
   0   0  15    8.09    4.48
   0  -1  -1  317.97    9.71
   0   1   1  313.68    9.71
   0   1   2 2157.88   63.04
   0   1   3 3798.67  110.66
   0   1   4   -2.10    4.19
   0  -1   5  583.56   19.05
   0   1   5  548.52   18.19
   0  -1   6   58.95    5.05
   0   1   6   62.09    5.14
   0  -1   7  172.65    8.09
   0   1   7  186.08    8.38
   0  -1   8   -1.71    3.81
   0   1   8    9.62    4.67
   0  -1   9  111.23    6.57
   0   1   9  123.32    7.24
   0  -1  10  100.18    6.48
   0   1  10   79.33    6.09
   0  -1  11   40.47    5.52
   0   1  11   56.38    5.81
   0  -1  12  207.22    9.14
   0   1  12  176.17    8.76
   0  -1  13   20.76    4.95
   0   1  13   15.62    5.05
   0  -1  14   -0.86    4.67
   0   1  14    3.90    4.57
   0  -1  15   -0.95    4.57
   0   1  15    6.67    4.19
   0  -2  -1 1356.05   39.52
   0  -2  -2  990.38   29.62
   0   2   2  964.67   28.95
   0   2   3 1012.28   30.76
   0   2   4    2.48    4.00
   0   2   5    4.38    3.81
   0  -2   6   45.33    5.05
   0   2   6   50.66    4.95
   0  -2   7   13.52    4.48
   0   2   7   10.76    4.19
   0  -2   8  293.68   11.52
   0   2   8  295.68   11.52
   0  -2   9   92.37    6.38
   0   2   9   83.32    6.09
   0  -2  10   42.57    5.14
   0   2  10   46.95    5.33
   0  -2  11  395.39   14.09
   0   2  11  402.06   14.86
   0  -2  12  119.42    7.24
   0   2  12  133.51    7.33
   0  -2  13    3.43    4.19
   0   2  13   10.67    4.76
   0  -2  14   81.71    6.38
   0   2  14   77.52    5.90
   0  -2  15  149.60    7.05
   0   2  15  152.56    7.62
   0  -3   0    2.19    1.90
   0   3   0   -2.67    1.90
   0  -3  -1    8.19    2.29
   0   3   1    8.86    2.48
   0  -3  -2   77.99    4.57
   0   3   2   82.47    4.76
   0  -3  -3 1347.48   40.38
   0   3   3 1252.26   37.62
   0   3   4  479.29   15.81
   0   3   5  279.02   10.67
   0   3   6  491.38   16.66
   0  -3   7  406.53   14.28
   0   3   7  385.87   13.81
   0  -3   8  782.11   25.14
   0   3   8  752.97   24.19
   0  -3   9   32.28    4.48
   0   3   9   43.33    5.43
   0  -3  10 1114.17   34.76
   0   3  10 1176.07   36.76
   0  -3  11  212.93    9.05
   0   3  11  217.50    9.71
   0  -3  12  169.51    8.09
   0   3  12  186.93    8.76
   0  -3  13  238.36    9.52
   0   3  13  223.50    9.71
   0  -3  14   12.76    4.86
   0   3  14    7.81    4.95
   0  -3  15   12.67    4.09
   0   3  15   15.71    5.14
   0  -4  -1  863.63   25.62
   0   4   1  825.54   24.57
   0  -4  -2   34.38    3.71
   0   4   2   40.38    3.90
   0  -4  -3 2724.49   79.71
   0   4   3 2928.28   85.52
   0   4   4 3064.46   89.71
   0   4   5  562.04   18.38
   0   4   6 1167.50   35.81
   0  -4   7  806.97   25.62
   0   4   7  767.83   24.57
   0  -4   8   62.85    5.05
   0   4   8   76.09    6.00
   0  -4   9  355.39   12.86
   0   4   9  382.53   14.09
   0  -4  10   10.86    4.48
   0   4  10   11.90    4.95
   0  -4  11   48.38    5.33
   0   4  11   51.80    5.71
   0  -4  12   15.81    4.48
   0   4  12   16.57    4.86
   0  -4  13   -0.48    3.90
   0   4  13   -2.67    4.57
   0  -4  14   42.76    5.14
   0   4  14   31.81    5.24
   0  -5   0    0.19    2.67
   0  -5  -1 2595.93   75.42
   0  -5  -2  675.36   20.76
   0   5   2  602.80   18.76
   0  -5  -3  555.37   17.62
   0   5   3  533.85   17.05
   0  -5  -4  163.41    7.24
   0   5   4  179.89    7.62
   0   5   5  719.93   22.85
   0   5   6   92.09    6.00
   0   5   7 1029.42   32.00
   0  -5   8  449.67   15.81
   0   5   8  433.58   15.33
   0  -5   9  607.27   20.09
   0   5   9  653.36   21.62
   0  -5  10  170.08    8.09
   0   5  10  187.12    8.76
   0  -5  11   55.90    5.05
   0   5  11   58.28    6.09
   0  -5  12   85.61    6.29
   0   5  12   89.32    6.38
   0  -5  13   76.75    5.52
   0   5  13   75.42    6.19
   0  -5  14    1.33    4.19
   0   5  14    6.09    4.86
   0  -6   0 1184.64   34.95
   0  -6  -1  882.96   26.38
   0   6   1  833.82   25.14
   0  -6  -2  366.15   12.09
   0   6   2  356.44   11.81
   0  -6  -3  967.52   29.33
   0   6   3 1122.74   33.71
   0  -6  -4 1275.11   38.38
   0   6   4 1200.83   36.28
   0   6   5  103.32    6.09
   0   6   6  956.09   29.71
   0   6   7  348.63   12.86
   0  -6   8  204.07    9.24
   0   6   8  183.79    8.57
   0  -6   9  161.32    8.09
   0   6   9  153.98    8.19
   0  -6  10   78.09    6.09
   0   6  10   97.42    6.86
   0  -6  11   49.23    4.48
   0   6  11   49.90    5.52
   0  -6  12  146.75    7.62
   0   6  12  172.74    8.38
   0  -6  13   12.38    4.09
   0   6  13   15.71    5.05
   0  -6  14   18.86    4.57
   0   6  14    6.57    4.57
   0  -7   0    0.95    3.05
   0  -7  -1    2.76    2.76
   0   7   1    8.09    3.24
   0  -7  -2  667.84   20.47
   0   7   2  730.50   22.38
   0  -7  -3  539.09   17.05
   0   7   3  616.41   19.33
   0  -7  -4 3270.15   95.70
   0   7   4 3472.99  101.42
   0   7   5   15.14    3.81
   0   7   6 2290.25   67.99
   0   7   7   74.47    5.62
   0  -7   8  480.52   16.66
   0   7   8  453.86   15.90
   0  -7   9  335.01   12.57
   0   7   9  346.82   13.05
   0  -7  10   42.00    5.43
   0   7  10   54.47    5.90
   0  -7  11  209.69    8.76
   0   7  11  221.03    9.81
   0  -7  12   30.85    4.38
   0   7  12   28.66    4.95
   0  -7  13  107.32    6.00
   0   7  13  137.61    7.24
   0  -7  14   10.38    4.19
   0   7  14   11.62    4.86
   0  -8   0 1321.77   39.14
   0  -8  -1 5052.83  146.27
   0  -8  -2   11.62    3.05
   0   8   2   12.67    3.43
   0  -8  -3  145.79    6.09
   0   8   3  150.27    6.57
   0  -8  -4  536.33   17.33
   0   8   4  559.66   18.00
   0  -8  -5  459.67   15.43
   0   8   5  453.00   15.24
   0   8   6  110.37    6.38
   0   8   7   -0.19    4.00
   0   8   8  227.41    9.71
   0  -8   9  371.58   13.24
   0   8   9  365.11   13.52
   0  -8  10   29.14    4.57
   0   8  10   29.33    5.43
   0  -8  11  240.83   10.00
   0   8  11  246.17   10.38
   0  -8  12    8.00    3.62
   0   8  12    3.90    4.76
   0  -8  13   19.71    3.90
   0   8  13   16.66    4.86
   0  -8  14   -0.10    3.71
   0   8  14    5.14    5.43
   0  -9   0   -1.43    3.14
   0  -9  -1 4973.79  144.18
   0   9   1 5213.76  151.13
   0  -9  -2  120.75    5.43
   0   9   2  140.46    6.19
   0  -9  -3 3110.17   90.75
   0   9   3 3127.31   91.32
   0  -9  -4   67.90    4.38
   0   9   4   61.71    4.57
   0  -9  -5  609.56   19.43
   0   9   5  578.04   18.76
   0   9   6 1391.29   42.09
   0   9   7   58.18    5.33
   0   9   8  429.48   15.33
   0  -9   9   81.23    5.33
   0   9   9   93.61    6.38
   0  -9  10    3.24    3.33
   0   9  10    8.19    5.14
   0  -9  11   32.47    4.57
   0   9  11   25.43    5.24
   0  -9  12   10.76    4.00
   0   9  12    5.33    4.48
   0  -9  13    9.43    4.38
   0   9  13    4.38    4.76
   0  -9  14   89.90    5.43
   0   9  14   91.04    7.05
   0 -10   0 4341.47  126.18
   0 -10   1  296.16   10.38
   0 -10  -1  287.69    9.90
   0  10   1  277.02    9.52
   0 -10  -2   18.09    3.24
   0  10   2   25.71    3.71
   0 -10  -3  392.15   13.05
   0  10   3  379.68   12.86
   0 -10  -4 2382.62   70.18
   0  10   4 2424.52   71.42
   0 -10  -5  572.80   18.38
   0  10   5  579.18   18.86
   0  10   6    6.76    4.09
   0  10   7  551.85   18.57
   0  10   8   53.99    5.81
   0 -10   9   11.52    4.38
   0  10   9   16.76    4.67
   0 -10  10  233.79    9.52
   0  10  10  247.31   10.48
   0 -10  11   20.76    4.29
   0  10  11   30.57    5.33
   0 -10  12    9.33    3.71
   0  10  12    8.48    4.67
   0 -10  13    2.48    4.19
   0  10  13    0.38    5.05
   0 -10  14  137.22    6.76
   0  10  14  140.75    7.71
   0 -11   0    6.86    3.43
   0 -11   1  421.39   13.90
   0 -11  -1  407.01   13.24
   0  11   1  406.91   13.24
   0 -11  -2 1658.88   49.14
   0  11   2 1636.98   48.47
   0 -11  -3  277.50    9.71
   0  11   3  252.45    9.43
   0 -11  -4    5.05    3.33
   0  11   4   -2.29    3.52
   0 -11  -5   16.66    3.52
   0  11   5   13.90    3.90
   0  11   6  226.55    9.33
   0  11   7    5.43    4.29
   0  11   8   72.18    5.71
   0 -11   9   24.00    4.29
   0  11   9   21.62    4.95
   0 -11  10   44.85    4.76
   0  11  10   57.52    6.19
   0 -11  11   63.04    5.05
   0  11  11   76.37    6.09
   0 -11  12  348.06   12.57
   0  11  12  362.25   13.33
   0 -11  13  112.66    6.38
   0  11  13  131.32    8.00
   0 -11  14   92.56    5.52
   0  11  14  118.65    7.24
   0 -12   0  107.13    5.52
   0 -12   1    5.14    3.52
   0 -12  -1    6.57    3.05
   0  12   1    4.48    3.05
   0 -12  -2   15.62    2.95
   0  12   2   14.47    3.33
   0 -12  -3 1084.65   32.57
   0  12   3 1118.94   33.90
   0 -12  -4  719.36   22.47
   0  12   4  630.79   20.09
   0 -12  -5  892.86   27.71
   0  12   5  882.86   27.43
   0  12   6    5.52    4.00
   0  12   7   -1.71    4.38
   0  12   8   -2.86    4.67
   0 -12   9   76.37    5.24
   0  12   9   71.23    6.00
   0 -12  10   15.52    4.48
   0  12  10   29.14    5.33
   0 -12  11   14.38    4.29
   0  12  11   15.05    5.24
   0 -12  12    6.86    4.09
   0  12  12   -8.95    4.76
   0 -12  13   82.85    5.43
   0  12  13   86.94    6.95
   0 -13   0    7.24    3.14
   0 -13   1 1368.43   40.95
   0 -13  -1 1316.06   39.14
   0 -13   2  675.55   21.52
   0 -13  -2  665.74   20.47
   0  13   2  675.27   21.14
   0 -13  -3  850.96   25.81
   0  13   3  836.58   25.90
   0 -13  -4  360.54   12.19
   0  13   4  386.15   13.24
   0 -13  -5  353.01   12.38
   0  13   5  460.53   15.52
   0 -13  -6  290.07   10.86
   0  13   6  279.40   10.95
   0  13   7   44.95    5.43
   0  13   8  149.51    7.71
   0 -13   9  225.12    9.33
   0  13   9  210.93    9.62
   0 -13  10  413.77   14.28
   0  13  10  417.20   14.95
   0 -13  11   -0.10    4.09
   0  13  11   -2.48    5.24
   0 -13  12  162.27    7.62
   0  13  12  144.75    8.00
   0 -13  13  151.32    6.67
   0  13  13  142.08    7.90
   0 -14   0  390.15   12.86
   0 -14   1  741.35   23.05
   0 -14  -1  745.83   22.76
   0 -14   2  828.68   26.00
   0 -14  -2  827.73   25.14
   0  14   2  826.20   25.33
   0 -14  -3   30.66    3.33
   0  14   3   32.95    3.90
   0 -14  -4   43.71    3.71
   0  14   4   51.14    4.67
   0 -14  -5  368.63   12.67
   0  14   5  348.44   12.67
   0 -14  -6  214.36    8.67
   0  14   6  204.17    8.95
   0  14   7  638.89   21.05
   0  14   8  152.65    7.90
   0  14   9   28.00    5.14
   0 -14  10   12.28    4.19
   0  14  10   14.19    5.43
   0 -14  11   29.43    4.57
   0  14  11   31.04    5.24
   0 -14  12   58.38    4.76
   0  14  12   46.57    5.90
   0 -14  13   78.47    5.24
   0  14  13   78.28    7.05
   0 -15   0    0.86    3.14
   0 -15   1  164.17    6.86
   0 -15  -1  180.65    7.14
   0 -15   2 1647.45   49.33
   0 -15  -2 1529.37   45.52
   0  15   2 1682.69   49.99
   0 -15  -3 1622.69   48.28
   0  15   3 1585.56   47.33
   0 -15  -4   11.81    3.14
   0  15   4   10.76    3.81
   0 -15  -5 1376.05   41.33
   0  15   5 1330.34   40.38
   0 -15  -6  827.44   25.81
   0  15   6  753.92   24.38
   0  15   7   18.19    4.86
   0  15   8    3.71    4.67
   0  15   9   27.43    4.86
   0 -15  10  442.43   15.24
   0  15  10  422.81   15.14
   0 -15  11  144.65    6.95
   0  15  11  133.89    7.71
   0 -15  12   13.62    4.09
   0  15  12    6.57    5.14
   0 -15  13   21.43    4.09
   0  15  13   38.57    6.09
   0 -16   0  218.84    8.48
   0 -16   2  168.65    7.43
   0 -16  -2  152.18    6.67
   0  16   2  150.75    6.48
   0 -16   3  511.76   17.05
   0 -16  -3  524.23   16.95
   0  16   3  549.56   17.81
   0 -16  -4  117.70    5.90
   0  16   4  130.08    6.67
   0 -16  -5   18.19    4.09
   0  16   5   22.28    4.57
   0 -16  -6   76.18    5.14
   0  16   6   73.90    6.09
   0  16   7   17.81    4.86
   0  16   8   45.71    5.62
   0  16   9   11.71    5.05
   0 -16  10   -2.86    3.71
   0  16  10   -1.14    4.86
   0 -16  11    3.33    3.43
   0  16  11    5.24    5.52
   0 -16  12   15.52    3.90
   0  16  12   18.66    6.38
   0 -17   0    0.29    3.52
   0 -17   1  249.69    9.43
   0 -17  -1  253.59    9.33
   0 -17   2  992.28   30.38
   0 -17  -2  936.76   28.57
   0 -17   3  304.35   11.43
   0 -17  -3  301.40   10.57
   0  17   3  296.07   10.67
   0 -17  -4  703.17   21.90
   0  17   4  696.12   22.09
   0 -17  -5   78.18    5.05
   0  17   5   66.47    5.62
   0 -17  -6  171.22    7.62
   0  17   6  156.56    8.00
   0  17   7   64.09    6.09
   0  17   8   17.33    5.24
   0 -17   9  231.79    9.62
   0  17   9  237.31   10.38
   0 -17  10  145.99    7.14
   0  17  10  148.84    8.48
   0 -17  11   83.99    5.81
   0  17  11   85.23    7.33
   0 -17  12    1.24    3.43
   0  17  12    6.09    6.38
   0 -18   0   38.38    4.19
   0 -18   1  407.67   14.00
   0 -18  -1  369.87   12.38
   0 -18   2  298.07   10.95
   0 -18  -2  296.16   10.28
   0 -18   3    6.95    4.29
   0 -18  -3    6.48    3.33
   0  18   3   -1.14    3.43
   0 -18   4  120.65    6.38
   0 -18  -4  107.32    5.71
   0  18   4  120.08    6.48
   0 -18  -5   28.00    3.81
   0  18   5   21.33    4.86
   0  18   6  666.60   21.52
   0  18   7   75.23    6.38
   0  18   8  183.79    9.05
   0 -18   9   52.28    4.48
   0  18   9   55.14    6.09
   0 -18  10    2.95    3.90
   0  18  10    7.52    5.81
   0 -18  11    6.48    4.38
   0  18  11    4.48    6.29
   0 -18  12   53.52    5.14
   0  18  12   26.76    7.24
   0 -19   0   -1.43    3.71
   0 -19   1  347.68   12.09
   0 -19  -1  360.15   12.19
   0 -19   2    2.10    4.00
   0 -19  -2    5.71    3.43
   0 -19   3  120.94    6.57
   0 -19  -3  127.89    6.19
   0  19   3  137.03    6.38
   0 -19   4   14.38    4.09
   0 -19  -4   21.24    4.09
   0  19   4   14.47    4.09
   0 -19  -5  270.07   10.00
   0  19   5  247.98    9.90
   0  19   6   54.66    5.81
   0  19   7  227.22    9.71
   0  19   8  294.92   11.90
   0 -19   9  147.99    6.86
   0  19   9  149.99    8.48
   0 -19  10   36.28    4.38
   0  19  10   31.04    6.38
   0 -19  11  213.60    8.67
   0  19  11  200.17   10.09
   0 -20   0  155.70    7.24
   0 -20   1   55.80    4.86
   0 -20  -1   68.76    4.67
   0 -20   2  263.78   10.09
   0 -20  -2  269.97    9.71
   0 -20   3  111.51    6.48
   0 -20  -3  115.80    5.62
   0 -20   4  162.46    7.52
   0 -20  -4  142.94    6.48
   0  20   4  154.37    7.24
   0 -20   5   27.14    4.86
   0 -20  -5   11.52    3.71
   0  20   5   14.00    4.86
   0  20   6   99.89    6.67
   0  20   7   18.00    5.71
   0  20   8  303.40   12.00
   0 -20   9   10.00    4.00
   0  20   9   -0.10    6.19
   0 -20  10   95.99    6.00
   0  20  10  116.08    8.48
   0 -20  11   37.62    4.57
   0  20  11   36.09    7.05
   0 -21   0    2.95    4.19
   0 -21   1   10.57    4.57
   0 -21  -1    3.62    3.52
   0 -21   2 1409.38   42.38
   0 -21  -2 1417.00   42.28
   0 -21   3   73.61    5.43
   0 -21  -3   83.61    4.95
   0 -21   4   14.76    4.48
   0 -21  -4   10.76    3.52
   0  21   4    1.62    3.71
   0 -21   5  247.50   10.19
   0 -21  -5  236.36    9.05
   0  21   5  257.97   10.19
   0 -21   6  480.05   16.47
   0  21   6  463.86   15.90
   0  21   7   56.57    6.57
   0  21   8   14.57    6.00
   0 -21   9   84.47    5.33
   0  21   9   73.14    7.33
   0 -21  10   13.05    4.09
   0  21  10   16.19    7.05
   0 -21  11  153.98    7.71
   0 -22   0  257.97    9.62
   0 -22   1  558.42   18.00
   0 -22  -1  549.47   17.52
   0 -22   2  140.46    7.24
   0 -22  -2  119.23    5.71
   0 -22   3    7.81    4.48
   0 -22  -3    8.00    3.52
   0 -22   4   11.33    4.57
   0 -22  -4   10.67    3.71
   0 -22   5    5.33    4.48
   0 -22  -5   -3.81    3.62
   0  22   5    4.67    4.48
   0 -22   6   60.09    5.24
   0  22   6   62.37    6.57
   0 -22   7   24.66    4.48
   0  22   7   15.43    5.62
   0  22   8   64.37    7.33
   0 -22   9  233.41    9.33
   0  22   9  259.50   11.90
   0 -22  10    8.76    4.38
   0  22  10   14.95    7.24
   0 -23   0    4.48    3.71
   0 -23   1  227.22    9.14
   0 -23  -1  214.07    8.19
   0 -23   2   27.62    4.76
   0 -23  -2   29.90    4.09
   0 -23   5   33.90    5.05
   0 -23  -5   42.76    4.67
   0  23   5   31.43    4.86
   0 -23   6   38.38    5.43
   0  23   6   25.43    6.00
   0 -23   7   92.85    6.48
   0  23   7  110.56    7.71
   0 -23   8   -0.29    4.29
   0 -23   8   -0.95    4.00
   0  23   8    6.29    6.29
   0 -23   9   60.28    5.33
   0  23   9   50.19    8.28
   0 -23  10    5.14    4.57
   0 -24   0  404.63   13.71
   0 -24   1    7.05    4.48
   0 -24  -1    4.29    3.90
   0 -24   2  598.70   19.52
   0 -24  -2  586.99   18.66
   0 -24   3  479.38   16.47
   0 -24  -3  461.29   15.14
   0 -24   5  299.11   11.43
   0 -24   6   11.14    5.52
   0  24   6    8.57    5.81
   0 -24   7  224.83    9.71
   0  24   7  240.64   10.67
   0 -24   8   71.80    5.43
   0 -24   8   70.75    6.38
   0  24   8   51.71    7.81
   0 -24   9   34.28    5.62
   0 -24   9   28.57    4.38
   0  24   9   17.05    7.62
   0 -25   0   -0.10    4.19
   0 -25   1    5.62    4.67
   0 -25  -1    6.19    4.29
   0 -25   2  223.88    9.43
   0 -25  -2  211.98    8.38
   0 -25   3   37.04    5.90
   0 -25  -3   21.24    4.19
   0 -25   4    0.00    5.24
   0 -25  -4    6.67    3.81
   0 -25   5  238.36   10.19
   0 -25   6  126.08    7.62
   0 -25   7   10.19    5.71
   0  25   7    9.33    6.48
   0 -25   8    7.24    5.24
   0 -25   8    4.19    4.48
   0  25   8    3.33    7.62
   0 -26   0    8.38    4.29
   0 -26   1    0.57    5.33
   0 -26  -1    1.05    4.09
   0 -26   2  257.78   10.57
   0 -26  -2  242.17    9.05
   0 -26   3   24.76    5.62
   0 -26  -3   25.14    4.57
   0 -26   4  589.18   19.81
   0 -26   5   57.52    6.48
   0 -26   6   16.38    6.09
   0 -26   7   69.71    5.14
   0 -26   7   65.99    6.76
   0 -26   8   58.95    6.09
   0 -27   0    1.43    4.76
   0 -27   1    3.43    5.24
   0 -27  -1   13.14    4.67
   0 -27   2   -0.76    5.62
   0 -27  -2    6.19    4.29
   0 -27   3   -2.95    5.81
   0 -27  -3    0.86    3.90
   0 -27   4   52.85    6.76
   0 -27   5   48.57    7.24
   0 -27   6  121.51    7.90
   0 -27   7    5.90    6.67
   0 -27   7    2.38    4.86
   0 -28   0   46.47    5.81
   0 -28   1   37.23    6.09
   0 -28  -1   32.19    5.05
   0 -28   2    0.67    6.38
   0 -28  -2    4.19    3.81
   0 -28   3    6.67    6.76
   0 -28   4   11.90    6.67
   0 -28   5    3.33    6.67
   0 -28   6  115.61    8.76
   0 -28   6  122.27    7.33
   0 -29   0   -2.00    4.86
   0 -29   1    7.05    5.81
   0 -29  -1    2.95    3.52
   0 -29   2   27.33    7.24
   0 -29   3    1.62    7.14
   0 -29   4   54.09    8.48
   0 -30   0    1.71    4.67
   0 -30   1  110.94    7.90
   0 -30   2    7.90    7.24
   0 -30   3   16.57    8.48
  -1   0  15    0.57    4.57
  -1   0  14  485.48   16.57
  -1   0  13    3.24    4.48
  -1   0  12   13.14    4.67
  -1   0  11   -1.71    3.90
  -1   0  10   10.57    4.48
  -1   0   9    2.76    4.19
  -1   0   8   35.52    4.57
  -1   0   7   -2.67    3.62
   1   0   0  204.46    6.76
  -1   0   0  204.17    6.67
   1   0   1    0.38    3.14
  -1   0  -1   -2.95    2.76
   1   0   3    2.67    4.38
  -1   0  -3   -5.24    4.00
   1   0   4 1164.65   35.52
   1   0   5   -1.62    4.09
   1   0   6  356.44   13.14
   1   0   7   -0.48    3.90
   1   0   8  571.37   19.14
   1   0   9    1.62    4.48
   1   0  10 1657.93   50.19
   1   0  11    2.38    4.57
   1   0  12   39.52    5.62
   1   0  13   -2.48    4.76
   1   0  14  374.44   13.05
  -1  -1  15   -4.86    4.19
  -1   1  15    3.14    4.76
  -1  -1  14    2.86    4.57
  -1   1  14    1.43    4.48
  -1  -1  13  159.32    7.62
  -1   1  13  153.51    8.09
  -1  -1  12   13.24    4.48
  -1   1  12   11.62    4.38
  -1  -1  11  957.05   30.28
  -1   1  11 1003.71   31.62
  -1  -1  10   66.95    5.71
  -1   1  10   73.90    5.62
  -1  -1   9  389.48   14.00
  -1   1   9  374.63   13.62
  -1  -1   8    3.14    3.71
  -1   1   8    0.67    3.62
  -1   1   7    4.95    4.29
  -1   1   6  205.03    9.14
   1  -1   0  710.41   20.95
  -1  -1   0  744.31   22.19
   1   1   0  707.64   21.14
  -1   1   0  724.12   21.33
   1  -1   1  471.00   14.67
  -1  -1  -1  473.00   14.67
   1   1   1  458.24   14.38
  -1   1  -1  463.38   14.28
   1  -1   2  105.99    5.62
  -1  -1  -2  100.85    5.52
   1   1   2  105.42    5.81
  -1   1  -2  114.85    5.90
   1  -1   3   33.71    4.76
  -1  -1  -3   46.00    5.05
   1   1   3   38.57    5.05
   1  -1   4  456.81   15.62
  -1  -1  -4  476.62   16.00
   1   1   4  462.33   15.71
   1  -1   5 1022.75   31.62
   1   1   5 1078.94   33.14
   1  -1   6    9.24    4.29
   1   1   6   19.62    4.48
   1  -1   7   49.23    5.05
   1   1   7   47.90    4.95
   1  -1   8   45.04    5.33
   1   1   8   36.38    4.76
   1  -1   9  514.14   17.71
   1   1   9  555.47   18.86
   1  -1  10   18.86    4.86
   1   1  10   24.28    5.24
   1  -1  11  285.21   11.24
   1   1  11  329.49   12.86
   1  -1  12  211.31    9.52
   1   1  12  226.17    9.62
   1  -1  13   28.19    4.95
   1   1  13   11.24    4.57
   1  -1  14    0.00    4.38
   1   1  14   11.33    4.95
  -1  -2  15  136.18    7.14
  -1   2  15  139.80    7.14
  -1  -2  14   71.14    5.81
  -1   2  14   71.61    6.29
  -1  -2  13   45.23    5.43
  -1   2  13   49.52    5.52
  -1  -2  12   36.95    4.76
  -1   2  12   26.09    4.95
  -1  -2  11   10.86    4.67
  -1   2  11   10.38    4.38
  -1  -2  10   33.81    4.95
  -1   2  10   30.38    5.05
  -1  -2   9  551.28   18.47
  -1   2   9  556.71   18.86
  -1  -2   8  158.75    7.71
  -1   2   8  153.79    7.81
  -1   2   7   69.71    5.33
  -1   2   6  106.28    5.81
  -1   2   5 2052.18   61.14
   1  -2   0 1443.67   41.90
  -1  -2   0 1456.04   42.66
   1   2   0 1393.19   40.85
   1  -2   1  532.52   16.38
  -1  -2  -1  539.95   16.76
   1   2   1  557.09   17.33
  -1   2  -1  535.47   16.38
   1  -2   2   16.47    4.29
  -1  -2  -2   21.62    4.09
   1   2   2   19.62    4.57
   1   2   3 4430.03  128.84
   1  -2   4 1873.15   55.80
  -1  -2  -4 1894.10   56.38
   1   2   4 1964.57   58.47
   1  -2   5    0.10    4.00
   1   2   5    2.00    3.90
   1  -2   6  363.96   13.14
   1   2   6  348.25   12.95
   1  -2   7   43.14    4.86
   1   2   7   38.95    5.24
   1  -2   8   69.71    5.81
   1   2   8   70.85    5.71
   1  -2   9  627.37   20.86
   1   2   9  727.64   23.81
   1  -2  10    3.05    4.48
   1   2  10   10.95    4.86
   1  -2  11  655.08   21.52
   1   2  11  684.31   22.47
   1  -2  12    7.52    4.29
   1   2  12    4.48    4.76
   1  -2  13   46.38    4.95
   1   2  13   44.47    5.14
   1  -2  14  122.56    6.86
   1   2  14  108.85    6.38
  -1  -3  15    1.43    4.38
  -1   3  15    8.95    4.67
  -1  -3  14   -0.57    4.67
  -1   3  14    2.29    4.57
  -1  -3  13    6.19    4.48
  -1   3  13   -3.62    4.95
  -1  -3  12   28.00    4.57
  -1   3  12   20.47    5.14
  -1  -3  11  320.16   11.81
  -1   3  11  250.26   10.38
  -1  -3  10   91.42    6.19
  -1   3  10   93.61    6.48
  -1  -3   9  399.20   14.28
  -1   3   9  331.97   12.57
  -1   3   8   36.09    4.95
  -1   3   7    6.38    4.09
  -1   3   6  925.91   28.85
  -1   3   5   66.95    4.67
  -1   3   4 3275.86   95.70
   1  -3   0   63.23    2.48
  -1  -3   0   66.76    4.48
   1   3   0   62.09    4.38
  -1   3   0   63.71    2.38
   1  -3   1   32.00    3.24
  -1  -3  -1   35.04    4.09
   1   3   1   42.66    4.67
   1  -3   2   39.33    4.00
  -1  -3  -2   54.47    4.76
   1   3   2   48.09    4.95
   1  -3   3   10.28    3.90
  -1  -3  -3   15.24    4.19
   1   3   3   19.90    4.38
   1  -3   4  251.69    9.71
  -1  -3  -4  268.45   10.19
   1   3   4  238.07    9.81
   1  -3   5  447.67   14.95
  -1  -3  -5  454.91   15.43
   1   3   5  492.43   16.57
   1  -3   6  161.98    7.62
   1   3   6  185.41    8.38
   1  -3   7  264.26   10.67
   1   3   7  256.64   10.48
   1  -3   8  722.98   23.33
   1   3   8  793.63   25.52
   1  -3   9  415.67   14.57
   1   3   9  436.62   15.52
   1  -3  10  127.51    6.95
   1   3  10  137.13    7.43
   1  -3  11    4.95    4.57
   1   3  11   12.09    5.14
   1  -3  12    4.29    4.19
   1   3  12    8.19    4.76
   1  -3  13    7.71    4.48
   1   3  13    7.43    4.86
   1  -3  14  197.50    8.48
   1   3  14  182.08    8.28
  -1  -4  15   14.47    4.29
  -1   4  15   10.86    4.95
  -1  -4  14   40.95    5.05
  -1   4  14   31.43    5.33
  -1  -4  13   24.19    4.38
  -1   4  13    7.71    4.76
  -1  -4  12    1.05    3.71
  -1   4  12    2.00    4.38
  -1  -4  11   68.37    5.14
  -1   4  11   72.09    6.29
  -1  -4  10   45.61    4.86
  -1   4  10   32.95    5.24
  -1  -4   9   97.70    6.09
  -1   4   9   92.85    6.09
  -1   4   8  248.26   10.09
  -1   4   7   52.95    5.05
  -1   4   6  735.55   23.43
  -1   4   5 1553.18   46.57
  -1   4   4    3.43    3.81
  -1   4   3   22.09    3.43
  -1   4   2  862.96   25.71
  -1   4   1  446.91   13.33
  -1  -4  -1 2780.67   81.13
   1  -4   2 4002.46  116.46
  -1  -4  -2 3728.20  108.56
   1   4   2 3767.24  109.70
   1  -4   3  219.12    8.76
  -1  -4  -3  232.45    9.24
   1   4   3  229.41    9.14
   1  -4   4   10.76    4.29
  -1  -4  -4    1.33    4.09
   1   4   4   16.38    4.29
   1  -4   5  124.27    6.29
  -1  -4  -5  141.51    6.95
   1   4   5  137.80    7.14
   1  -4   6  283.59   11.24
   1   4   6  291.49   11.14
   1  -4   7  125.13    7.05
   1   4   7  109.99    6.67
   1  -4   8   10.00    4.29
   1   4   8    8.67    4.57
   1  -4   9   43.14    4.95
   1   4   9   50.66    5.52
   1  -4  10  115.61    6.67
   1   4  10  130.08    7.33
   1  -4  11  267.59   10.48
   1   4  11  302.73   12.00
   1  -4  12   26.47    4.86
   1   4  12   20.66    5.05
   1  -4  13   53.90    5.33
   1   4  13   58.38    5.33
   1  -4  14  111.51    6.48
   1   4  14  111.89    7.05
  -1  -5  14   40.57    4.86
  -1   5  14   30.95    5.14
  -1  -5  13    0.86    4.00
  -1   5  13    3.81    4.57
  -1  -5  12   67.99    4.95
  -1   5  12   79.71    6.09
  -1  -5  11  473.10   16.38
  -1   5  11  518.42   17.81
  -1  -5  10  355.68   13.14
  -1   5  10  342.44   13.05
  -1   5   9  147.13    7.81
  -1   5   8  160.94    7.81
  -1   5   7  543.76   18.19
  -1   5   6 1935.04   57.71
  -1   5   5 1300.82   39.23
  -1   5   4    4.76    3.33
  -1   5   3 1273.21   37.81
  -1   5   2  416.82   13.05
  -1  -5   1  249.69    9.52
  -1   5   1  225.22    7.05
  -1  -5   0 1475.09   43.81
   1   5   0 1529.37   45.33
  -1  -5  -1  769.45   23.71
   1   5   1  808.11   24.85
  -1  -5  -2    4.95    3.71
   1   5   2    5.62    4.29
  -1  -5  -3  439.58   14.86
   1   5   3  411.58   14.00
   1  -5   4  371.30   13.05
  -1  -5  -4  381.20   13.24
   1   5   4  313.97   11.52
   1  -5   5 1853.15   55.33
  -1  -5  -5 1839.82   55.04
   1   5   5 1837.91   54.85
   1  -5   6  197.88    8.86
  -1  -5  -6  211.88    8.76
   1   5   6  199.88    8.57
   1  -5   7  725.64   23.62
   1   5   7  724.21   23.43
   1  -5   8  397.86   14.57
   1   5   8  414.72   15.05
   1  -5   9  335.59   12.86
   1   5   9  361.20   13.62
   1  -5  10  245.12   10.28
   1   5  10  242.93   10.28
   1  -5  11    3.14    3.71
   1   5  11   -5.52    4.19
   1  -5  12  243.69   10.00
   1   5  12  226.64    9.90
   1  -5  13   11.05    4.48
   1   5  13   -1.52    4.95
   1  -5  14    7.81    4.67
   1   5  14    9.33    4.76
  -1  -6  14  117.32    6.19
  -1   6  14  109.13    7.05
  -1  -6  13    5.62    4.09
  -1   6  13   -3.43    4.76
  -1  -6  12   31.43    4.95
  -1   6  12   16.38    4.76
  -1  -6  11   12.28    3.90
  -1   6  11   26.95    4.86
  -1  -6  10   20.38    4.00
  -1   6  10   31.71    5.43
  -1   6   9    6.57    4.29
  -1   6   8   20.38    4.57
  -1   6   7 1437.00   43.52
  -1   6   6   39.23    4.48
  -1   6   5  772.21   24.09
  -1   6   4  537.47   17.14
  -1   6   3    7.14    2.95
  -1   6   2  526.33   16.09
   1  -6  -1  655.84   19.52
  -1  -6   1  639.17   20.19
  -1   6   1  645.94   19.24
   1  -6   0  400.06   12.19
  -1  -6   0  377.01   12.86
   1   6   0  375.77   12.76
  -1  -6  -1  190.74    7.90
   1   6   1  222.55    8.67
  -1  -6  -2  760.02   23.52
   1   6   2  769.35   24.00
  -1  -6  -3  229.98    8.86
   1   6   3  219.69    8.86
  -1  -6  -4   26.19    4.09
   1   6   4   42.00    4.67
   1  -6   5   10.57    4.00
  -1  -6  -5   -0.10    3.62
   1   6   5    4.00    3.81
   1  -6   6   73.61    5.24
  -1  -6  -6   73.33    5.33
   1   6   6   69.80    5.43
   1  -6   7   46.57    4.67
   1   6   7   40.28    5.05
   1  -6   8   23.52    4.86
   1   6   8   19.33    4.76
   1  -6   9  185.03    8.67
   1   6   9  186.55    8.86
   1  -6  10  125.89    7.33
   1   6  10  134.18    7.52
   1  -6  11   62.76    5.24
   1   6  11   64.85    5.71
   1  -6  12    9.43    4.19
   1   6  12    7.43    4.67
   1  -6  13    0.86    4.09
   1   6  13    1.33    4.86
   1  -6  14   79.42    5.62
   1   6  14   83.23    6.76
  -1  -7  14    2.10    4.29
  -1   7  14   -1.33    4.86
  -1  -7  13    3.14    4.29
  -1   7  13   -1.43    4.95
  -1  -7  12   86.37    6.19
  -1   7  12   86.09    6.09
  -1  -7  11  162.75    7.52
  -1   7  11  167.89    8.57
  -1  -7  10 1565.56   47.33
  -1   7  10 1600.79   48.57
  -1   7   9  416.72   15.05
  -1   7   8 1169.41   36.09
  -1   7   7  967.52   30.09
  -1   7   6   88.18    5.71
  -1   7   5  115.51    6.00
  -1   7   4   68.56    4.67
  -1   7   3    6.09    2.86
   1  -7  -2  471.86   14.47
  -1   7   2  509.85   15.71
   1  -7  -1   26.85    2.00
  -1  -7   1   27.04    4.38
  -1   7   1   21.62    2.10
   1  -7   0  329.21   10.28
  -1  -7   0  317.40   11.33
   1   7   0  316.73   11.14
  -1  -7  -1  131.70    6.48
   1   7   1  131.03    6.38
  -1  -7  -2   33.62    4.00
   1   7   2   47.14    4.95
  -1  -7  -3    5.14    3.62
   1   7   3    4.67    3.81
  -1  -7  -4  363.58   12.57
   1   7   4  371.39   13.14
  -1  -7  -5 2243.59   66.37
   1   7   5 2238.82   66.37
   1  -7   6    6.76    3.90
  -1  -7  -6   11.05    4.09
   1   7   6    5.81    4.29
   1  -7   7  432.24   15.05
   1   7   7  404.44   14.38
   1  -7   8   28.85    4.76
   1   7   8   22.19    4.57
   1  -7   9   13.43    4.19
   1   7   9   13.43    4.67
   1  -7  10   78.28    5.71
   1   7  10   64.76    5.90
   1  -7  11   97.61    6.29
   1   7  11   90.09    6.48
   1  -7  12  610.51   19.62
   1   7  12  640.60   21.14
   1  -7  13  212.07    8.76
   1   7  13  222.17    9.52
   1  -7  14  518.42   16.76
   1   7  14  489.00   16.57
  -1  -8  14    1.81    4.09
  -1   8  14    4.86    4.67
  -1  -8  13    3.81    3.81
  -1   8  13    9.62    4.95
  -1  -8  12    4.29    4.09
  -1   8  12   -3.14    4.48
  -1  -8  11    1.24    3.71
  -1   8  11    3.33    4.86
  -1  -8  10   39.52    4.95
  -1   8  10   35.90    5.62
  -1   8   9  122.37    7.33
  -1   8   8 1231.31   37.90
  -1   8   7  315.21   11.71
  -1   8   6  769.26   24.19
  -1   8   5 2513.08   73.80
  -1   8   4  306.26   10.67
  -1   8   3  273.88    9.33
   1  -8  -2    5.33    2.10
  -1   8   2    3.81    2.38
  -1  -8   1 4661.44  135.51
   1  -8   0   -0.10    2.10
  -1  -8   0    0.57    3.90
   1   8   0   -0.38    3.81
  -1  -8  -1  998.95   30.38
   1   8   1  950.76   28.95
  -1  -8  -2   55.52    4.57
   1   8   2   45.80    4.86
  -1  -8  -3  187.22    8.00
   1   8   3  192.17    8.09
  -1  -8  -4   20.76    3.71
   1   8   4   22.09    4.29
  -1  -8  -5    4.95    3.52
   1   8   5    8.76    4.19
   1  -8   6   13.71    4.19
  -1  -8  -6    6.76    4.09
   1   8   6    7.33    4.29
   1  -8   7   24.38    4.57
   1   8   7   19.52    4.38
   1  -8   8    4.00    4.38
   1   8   8    8.28    4.19
   1  -8   9  541.66   18.09
   1   8   9  563.66   19.33
   1  -8  10   -0.38    3.52
   1   8  10    5.71    5.24
   1  -8  11  772.59   24.47
   1   8  11  769.16   24.66
   1  -8  12   15.05    4.09
   1   8  12   28.57    5.81
   1  -8  13   79.04    5.71
   1   8  13   61.14    6.57
   1  -8  14    4.09    4.19
   1   8  14   -1.71    4.48
  -1  -9  14   43.23    4.38
  -1   9  14   54.85    5.81
  -1  -9  13   37.42    4.76
  -1   9  13   44.57    5.71
  -1  -9  12  103.04    6.09
  -1   9  12   98.56    6.38
  -1  -9  11  188.93    8.38
  -1   9  11  187.12    8.76
  -1   9  10  131.99    7.43
  -1   9   9  492.62   16.95
  -1   9   8  745.64   24.09
  -1   9   7  326.82   12.00
  -1   9   6  299.02   11.05
  -1   9   5    5.05    3.33
  -1   9   4  828.87   25.43
   1  -9  -3  113.23    4.86
  -1   9   3  115.80    5.14
   1  -9  -2   99.51    4.00
  -1   9   2   99.99    4.38
   1  -9  -1  247.02    7.81
  -1  -9   1  241.02    9.33
   1  -9   0  378.06   11.81
  -1  -9   0  391.20   13.33
   1   9   0  398.91   13.62
  -1  -9  -1 1382.72   41.42
   1   9   1 1280.82   38.47
  -1  -9  -2  314.83   11.14
   1   9   2  353.58   12.57
  -1  -9  -3  115.80    6.09
   1   9   3  116.85    6.29
  -1  -9  -4   23.33    4.00
   1   9   4   28.57    4.19
  -1  -9  -5    4.29    3.81
   1   9   5    9.81    4.19
   1  -9   6   13.43    4.00
  -1  -9  -6   10.57    4.00
   1   9   6    8.38    4.29
   1  -9   7   14.95    3.90
  -1  -9  -7   12.09    4.00
   1   9   7   19.71    4.57
   1  -9   8  274.64   11.05
   1   9   8  282.73   11.52
   1  -9   9   27.71    4.38
   1   9   9   22.28    4.86
   1  -9  10  218.17    9.14
   1   9  10  237.98   10.28
   1  -9  11  741.26   23.43
   1   9  11  769.16   24.76
   1  -9  12  241.88    9.71
   1   9  12  239.12   10.67
   1  -9  13  312.83   11.81
   1   9  13  297.78   11.71
   1  -9  14   17.33    4.57
   1   9  14   18.47    4.67
  -1 -10  14   51.04    4.67
  -1  10  14   48.66    5.90
  -1 -10  13    8.28    3.81
  -1  10  13    1.33    4.48
  -1 -10  12    0.95    3.62
  -1  10  12   -0.19    5.05
  -1 -10  11    2.86    4.09
  -1  10  11   11.62    5.14
  -1  10  10   91.71    6.29
  -1  10   9  151.13    7.81
  -1  10   8  501.57   17.14
  -1  10   7   27.24    4.48
  -1  10   6  628.03   20.09
  -1  10   5 1002.76   30.57
  -1  10   4  155.89    6.48
   1 -10  -3  991.33   29.52
  -1  10   3 1036.09   31.04
  -1  10   2  250.26    8.38
   1 -10  -1  528.33   15.90
  -1 -10   1  557.18   18.09
   1 -10   0 1547.46   45.42
  -1 -10   0 1630.31   48.57
  -1 -10  -1 1918.86   56.76
   1  10   1 1870.29   55.42
  -1 -10  -2   41.81    4.09
   1  10   2   38.28    4.48
  -1 -10  -3 5261.38  152.84
   1  10   3 5170.91  150.37
  -1 -10  -4   24.09    3.90
   1  10   4   33.43    4.67
  -1 -10  -5  725.83   23.24
   1  10   5  721.64   23.14
  -1 -10  -6  187.41    8.28
   1  10   6  162.46    7.90
   1 -10   7   82.28    5.52
  -1 -10  -7   75.71    5.52
   1  10   7   85.23    6.19
   1 -10   8  128.84    6.95
   1  10   8  151.13    8.09
   1 -10   9   75.33    5.81
   1  10   9   69.14    6.38
   1 -10  10  544.04   18.47
   1  10  10  585.27   19.71
   1 -10  11   -2.86    4.29
   1  10  11   10.86    4.86
   1 -10  12   10.28    4.09
   1  10  12    4.29    4.48
   1 -10  13   29.04    4.57
   1  10  13   34.76    5.71
   1 -10  14   61.33    5.05
   1  10  14   58.28    5.90
  -1 -11  14   -6.09    3.81
  -1  11  14   -5.05    5.43
  -1 -11  13   27.90    4.48
  -1  11  13   24.66    5.33
  -1 -11  12   14.00    4.19
  -1  11  12   15.14    4.76
  -1 -11  11  189.98    8.09
  -1  11  11  203.22    9.24
  -1  11  10  181.03    8.86
  -1  11   9   37.62    5.43
  -1  11   8   51.90    5.24
  -1  11   7   42.57    5.05
  -1  11   6    6.29    3.81
  -1  11   5   23.43    3.81
  -1  11   4  255.88    9.24
   1 -11  -3   83.04    3.90
  -1  11   3   81.42    4.38
  -1  11   2  724.59   21.81
   1 -11  -1  130.08    4.86
  -1 -11   1  145.41    6.86
   1 -11   0  453.67   14.09
  -1 -11   0  502.14   16.47
   1 -11   1  218.17    8.09
  -1 -11  -1  195.41    7.90
   1  11   1  187.51    7.81
  -1 -11  -2 1305.58   39.14
   1  11   2 1256.06   38.00
  -1 -11  -3    1.62    3.43
   1  11   3    4.29    4.38
  -1 -11  -4   78.66    5.05
   1  11   4   76.56    5.81
  -1 -11  -5  453.29   15.52
   1  11   5  456.05   15.62
  -1 -11  -6   89.90    5.71
   1  11   6  104.75    6.48
   1 -11   7  593.08   19.33
  -1 -11  -7  625.75   20.57
   1  11   7  642.03   21.33
   1 -11   8 1264.64   38.47
   1  11   8 1294.16   39.90
   1 -11   9  272.07   10.38
   1  11   9  281.31   11.43
   1 -11  10   60.57    5.52
   1  11  10   64.76    5.71
   1 -11  11  225.69    9.43
   1  11  11  259.02   10.67
   1 -11  12  144.27    7.05
   1  11  12  156.46    8.00
   1 -11  13   -1.62    3.71
   1  11  13    5.90    5.33
  -1 -12  13   69.71    5.14
  -1  12  13   66.95    6.48
  -1 -12  12   -0.29    3.62
  -1  12  12   -2.86    5.24
  -1 -12  11   92.28    5.43
  -1  12  11   87.23    6.38
  -1  12  10    8.57    5.14
  -1  12   9  142.27    7.43
  -1  12   8   22.28    4.29
  -1  12   7   54.57    5.33
  -1  12   6    7.24    3.90
  -1  12   5  125.51    6.00
  -1  12   4  189.22    7.43
   1 -12  -3  185.41    6.67
  -1  12   3  192.55    7.24
   1 -12  -2    4.48    2.19
  -1 -12   2   -0.48    3.52
  -1  12   2    2.00    2.48
   1 -12  -1 3262.53   95.13
  -1 -12   1 3130.16   91.71
   1 -12   0  159.79    6.00
  -1 -12   0  160.36    7.14
   1 -12   1 2597.84   75.90
  -1 -12  -1 2374.05   69.90
   1  12   1 2523.56   74.18
  -1 -12  -2 2854.95   83.71
   1  12   2 2856.86   83.90
  -1 -12  -3  329.40   11.71
   1  12   3  335.11   12.09
  -1 -12  -4   22.19    3.71
   1  12   4   16.09    4.29
  -1 -12  -5  663.93   21.33
   1  12   5  663.74   21.52
  -1 -12  -6   23.43    4.09
   1  12   6   20.00    4.95
   1 -12   7  466.91   16.09
  -1 -12  -7  517.28   17.52
   1  12   7  470.71   16.28
   1 -12   8  167.79    7.62
   1  12   8  186.74    9.05
   1 -12   9  251.31    9.90
   1  12   9  242.07   10.38
   1 -12  10   -0.48    3.33
   1  12  10   -0.19    4.95
   1 -12  11  138.65    6.95
   1  12  11  133.89    7.62
   1 -12  12   -4.00    3.81
   1  12  12   -1.62    5.05
   1 -12  13   26.76    4.38
   1  12  13   31.71    5.14
  -1 -13  13  211.22    8.86
  -1  13  13  200.46    9.52
  -1 -13  12   18.76    4.29
  -1  13  12   12.00    5.52
  -1 -13  11   13.71    4.00
  -1  13  11    7.71    4.67
  -1  13  10    2.86    4.29
  -1  13   9    9.81    4.67
  -1  13   8   91.61    6.48
  -1  13   7 2421.66   71.61
  -1  13   6   47.52    4.76
  -1  13   5   81.13    5.14
   1 -13  -4 1267.49   38.28
  -1  13   4 1063.70   32.09
   1 -13  -3 3486.32  101.51
  -1  13   3 3481.56  101.51
   1 -13  -2  303.78    9.90
  -1 -13   2  306.73   11.33
  -1  13   2  305.11   10.00
   1 -13  -1    2.86    2.38
  -1 -13   1   12.09    4.09
   1 -13   0  259.50    8.76
  -1 -13   0  277.02   10.28
   1 -13   1  277.69    9.52
  -1 -13  -1  263.02    9.90
   1  13   1  283.40   10.48
  -1 -13  -2  923.62   28.47
   1  13   2  917.62   28.28
  -1 -13  -3   23.33    4.00
   1  13   3   22.38    4.57
  -1 -13  -4  599.37   19.24
   1  13   4  578.80   19.05
  -1 -13  -5  568.32   18.38
   1  13   5  637.17   20.76
  -1 -13  -6   69.42    5.33
   1  13   6   78.47    5.71
   1 -13   7   47.14    4.67
  -1 -13  -7   58.38    5.71
   1  13   7   51.42    5.81
   1 -13   8   18.47    4.48
   1  13   8   12.09    5.14
   1 -13   9   63.42    5.71
   1  13   9   62.57    5.90
   1 -13  10   34.76    4.38
   1  13  10   24.47    5.14
   1 -13  11  138.08    6.86
   1  13  11  143.70    8.00
   1 -13  12    8.28    4.09
   1  13  12   -4.48    5.62
   1 -13  13  406.72   13.62
   1  13  13  408.63   14.67
  -1 -14  13   62.28    4.95
  -1  14  13   35.23    6.29
  -1 -14  12  136.18    6.86
  -1  14  12  131.22    7.90
  -1 -14  11    2.38    4.00
  -1  14  11    1.90    4.95
  -1  14  10   16.38    5.14
  -1  14   9   79.23    6.00
  -1  14   8  566.32   18.86
  -1  14   7   68.28    5.52
  -1  14   6  738.69   23.52
  -1  14   5   47.33    4.48
   1 -14  -4  795.54   24.47
  -1  14   4  769.07   23.71
   1 -14  -3  178.74    6.57
  -1 -14   3  204.55    9.05
  -1  14   3  190.36    7.14
   1 -14  -2   73.23    3.71
  -1 -14   2   69.90    5.05
   1 -14  -1 1055.13   31.52
  -1 -14   1 1074.18   33.04
   1 -14   0   73.14    4.19
  -1 -14   0   72.18    5.43
   1  14   1 2839.72   83.32
  -1 -14  -2   34.76    4.09
   1  14   2   29.33    4.38
  -1 -14  -3  486.24   16.19
   1  14   3  459.00   15.52
  -1 -14  -4   79.71    5.33
   1  14   4   44.28    5.33
  -1 -14  -5  109.89    6.09
   1  14   5  104.37    6.57
  -1 -14  -6   70.47    5.33
   1  14   6   64.28    6.00
   1 -14   7  552.80   18.57
  -1 -14  -7  595.08   19.52
   1  14   7  558.23   18.95
   1 -14   8  298.45   11.43
   1  14   8  295.78   11.81
   1 -14   9    7.14    3.52
   1  14   9    0.38    4.48
   1 -14  10  147.89    7.33
   1  14  10  157.98    7.81
   1 -14  11   29.43    4.48
   1  14  11   27.04    5.14
   1 -14  12   20.00    4.29
   1  14  12   20.86    5.62
   1 -14  13   52.47    4.57
   1  14  13   48.85    6.48
  -1 -15  13   46.09    4.67
  -1  15  13   31.04    6.67
  -1 -15  12  163.98    7.33
  -1  15  12  188.84    9.24
  -1 -15  11   53.90    5.14
  -1  15  11   52.47    6.00
  -1  15  10    8.86    5.24
  -1  15   9  257.50   10.38
  -1  15   8    4.86    4.29
  -1  15   7  254.83   10.09
  -1  15   6   87.13    5.62
  -1  15   5    1.81    3.52
   1 -15  -4  109.04    4.86
  -1  15   4  101.04    5.24
   1 -15  -3    2.57    2.19
  -1 -15   3    8.00    4.09
  -1  15   3    0.38    2.86
   1 -15  -2    7.43    2.19
  -1 -15   2   10.57    3.90
   1 -15  -1   78.94    3.71
  -1 -15   1   84.94    5.62
   1 -15   0   65.04    4.00
  -1 -15   0   61.23    5.33
   1 -15   1   96.09    5.14
  -1 -15  -1   98.47    5.81
   1 -15   2   -0.48    2.86
  -1 -15  -2    1.43    3.43
   1  15   2   -0.67    3.71
  -1 -15  -3  357.49   12.57
   1  15   3  377.87   13.14
  -1 -15  -4  390.91   13.62
   1  15   4  388.25   13.71
  -1 -15  -5  155.22    7.62
   1  15   5  130.56    7.52
  -1 -15  -6  106.47    6.57
   1  15   6  112.56    7.33
   1 -15   7   47.23    4.19
  -1 -15  -7   52.09    5.05
   1  15   7   60.37    6.09
   1 -15   8  152.46    6.95
   1  15   8  152.27    8.28
   1 -15   9   76.37    4.95
   1  15   9   68.37    5.71
   1 -15  10   91.80    5.62
   1  15  10   83.90    6.67
   1 -15  11  104.28    5.81
   1  15  11  110.56    7.33
   1 -15  12  131.89    6.86
   1  15  12  134.46    8.19
   1 -15  13  215.88    8.67
   1  15  13  191.03    9.43
  -1 -16  12   -1.62    3.90
  -1  16  12    8.38    5.81
  -1 -16  11  105.32    6.29
  -1  16  11   99.61    7.43
  -1  16  10  123.13    7.52
  -1  16   9  137.99    7.62
  -1  16   8  111.13    6.57
  -1  16   7  345.87   12.76
  -1  16   6  190.17    8.38
  -1  16   5   46.00    4.48
   1 -16  -4   10.00    2.38
  -1 -16   4   13.43    4.19
  -1  16   4    8.57    3.24
   1 -16  -3   30.76    2.86
  -1 -16   3   31.90    4.67
  -1  16   3   32.66    3.43
   1 -16  -2    8.48    2.29
  -1 -16   2   10.95    4.00
   1 -16  -1  730.78   22.09
  -1 -16   1  779.16   24.57
   1 -16   0   28.00    3.05
  -1 -16   0   19.14    4.19
   1 -16   1   80.75    4.86
  -1 -16  -1   69.99    4.95
   1 -16   2  488.71   15.81
  -1 -16  -2  463.00   15.33
   1  16   2  482.05   16.00
  -1 -16  -3    1.14    3.62
   1  16   3    3.90    3.90
  -1 -16  -4   47.52    4.86
   1  16   4   43.90    5.14
  -1 -16  -5  210.84    9.05
   1  16   5  189.31    8.67
  -1 -16  -6 1372.24   41.81
   1  16   6 1321.77   40.57
   1 -16   7  500.43   16.86
  -1 -16  -7  506.62   17.24
   1  16   7  525.95   18.09
   1 -16   8  110.66    6.29
   1  16   8   91.51    6.95
   1 -16   9   84.66    5.62
   1  16   9   93.51    6.86
   1 -16  10   10.38    4.09
   1  16  10   10.00    5.43
   1 -16  11   -1.33    3.81
   1  16  11    2.29    5.90
   1 -16  12   11.05    4.19
   1  16  12    1.62    6.09
  -1 -17  12   67.99    4.76
  -1  17  12   76.75    7.81
  -1 -17  11  544.33   17.90
  -1  17  11  521.76   18.47
  -1  17  10   70.66    6.67
  -1  17   9   56.18    6.00
  -1  17   8  381.30   13.71
  -1  17   7   -0.29    4.57
  -1  17   6   30.85    4.76
  -1  17   5  685.07   21.52
   1 -17  -4   37.62    3.33
  -1 -17   4   39.04    5.05
  -1  17   4   44.09    4.00
   1 -17  -3  213.22    7.52
  -1 -17   3  229.60    9.33
  -1  17   3  236.17    8.48
   1 -17  -2  810.30   24.47
  -1 -17   2  799.82   25.14
   1 -17  -1  252.64    8.57
  -1 -17   1  251.02    9.90
   1 -17   0   11.71    2.76
  -1 -17   0    6.76    3.81
   1 -17   1   13.24    3.05
  -1 -17  -1   11.43    3.81
   1 -17   2    1.43    3.43
  -1 -17  -2    8.38    3.52
   1  17   2    2.48    3.90
   1 -17   3  492.81   16.28
  -1 -17  -3  443.29   14.95
   1  17   3  488.71   16.66
  -1 -17  -4   95.04    5.90
   1  17   4   94.56    6.29
  -1 -17  -5  102.18    6.19
   1  17   5   99.04    6.86
  -1 -17  -6   27.43    4.48
   1  17   6   28.38    5.14
   1 -17   7  112.56    6.19
  -1 -17  -7  122.94    6.95
   1  17   7  112.46    7.43
   1 -17   8   25.05    4.29
   1  17   8   25.05    5.71
   1 -17   9  750.40   23.62
   1  17   9  799.73   25.90
   1 -17  10   -2.19    3.90
   1  17  10   -6.86    5.81
   1 -17  11  233.98    9.24
   1  17  11  226.74   10.67
   1 -17  12  156.65    7.24
   1  17  12  172.94    9.14
  -1 -18  12   57.04    4.67
  -1  18  12   58.66    7.71
  -1 -18  11    3.33    3.71
  -1  18  11   55.42    6.86
  -1  18  10  165.79    8.95
  -1  18   9    9.05    5.62
  -1  18   8   21.43    5.33
  -1  18   7  120.85    7.24
  -1  18   6    3.14    4.09
  -1 -18   5  484.71   16.47
  -1  18   5  485.67   15.90
  -1 -18   4  224.07    9.43
  -1  18   4  227.12    8.48
   1 -18  -3   36.76    3.05
  -1 -18   3   38.09    4.67
   1 -18  -2  310.92   10.19
  -1 -18   2  298.73   11.52
   1 -18  -1   99.51    4.48
  -1 -18   1  116.85    6.67
   1 -18   0  412.82   13.43
  -1 -18   0  406.82   14.00
   1 -18   1  443.29   14.38
  -1 -18  -1  433.77   14.67
   1 -18   2   17.62    3.52
  -1 -18  -2   13.52    4.48
   1  18   2   18.66    4.38
   1 -18   3  137.13    6.86
  -1 -18  -3  118.46    6.48
   1  18   3  122.27    6.67
  -1 -18  -4   13.24    4.57
   1  18   4    4.09    4.38
  -1 -18  -5    8.95    4.00
   1  18   5   12.28    5.52
  -1 -18  -6    2.00    4.09
   1  18   6    2.57    5.05
   1 -18   7   21.33    3.81
  -1 -18  -7   15.14    4.67
   1  18   7   26.38    5.62
   1 -18   8    6.00    3.33
   1  18   8    6.67    5.33
   1 -18   9   34.38    4.67
   1  18   9   32.76    6.38
   1 -18  10   37.14    4.38
   1  18  10   39.23    6.76
   1 -18  11    5.33    4.38
   1  18  11    7.05    6.29
   1 -18  12   40.09    4.76
   1  18  12   26.28    6.95
  -1 -19  11  161.70    7.14
  -1  19  11  180.27   10.00
  -1  19  10   32.09    6.19
  -1  19   9    6.48    5.33
  -1  19   8    7.43    5.81
  -1  19   7    3.62    4.67
  -1  19   6  185.89    8.38
  -1 -19   5  540.23   18.28
  -1  19   5  626.98   19.81
  -1 -19   4   25.33    4.29
  -1  19   4   19.52    3.62
   1 -19  -3 1592.22   47.04
  -1 -19   3 1526.51   46.28
   1 -19  -2   59.23    3.43
  -1 -19   2   52.19    5.43
   1 -19  -1  732.40   22.19
  -1 -19   1  697.17   22.28
   1 -19   0  205.22    7.71
  -1 -19   0  220.17    9.52
   1 -19   2   33.04    4.09
  -1 -19  -2   30.95    4.86
   1 -19   3  696.50   22.00
  -1 -19  -3  684.79   21.71
   1  19   3  731.16   23.33
   1  19   4    4.86    4.48
  -1 -19  -5    3.24    4.19
   1  19   5   11.24    5.24
  -1 -19  -6   13.33    4.48
   1  19   6   10.00    5.43
   1 -19   7  321.02   11.71
  -1 -19  -7  295.02   11.33
   1  19   7  280.54   11.71
   1 -19   8   -1.14    3.90
   1  19   8   -1.90    5.52
   1 -19   9  546.90   17.90
   1  19   9  543.56   18.66
   1 -19  10   20.86    4.67
   1  19  10   14.47    6.00
   1 -19  11    7.71    4.19
   1  19  11    9.14    6.38
  -1 -20  11   14.95    4.29
  -1  20  11    6.76    7.52
  -1  20  10   -4.09    6.86
  -1  20   9   -0.19    5.90
  -1  20   8   -0.57    5.14
  -1  20   7   16.09    4.95
  -1 -20   6    5.90    3.90
  -1  20   6    6.67    4.67
  -1 -20   5    2.00    4.38
  -1  20   5    2.67    3.71
  -1 -20   4   13.33    4.76
   1 -20  -3  113.04    4.76
  -1 -20   3  119.04    6.76
   1 -20  -2  543.37   16.86
  -1 -20   2  519.47   17.33
   1 -20  -1  384.06   12.38
  -1 -20   1  376.82   13.81
   1 -20   1   23.52    3.71
  -1 -20  -1   29.33    4.29
   1 -20   2  842.87   26.28
  -1 -20  -2  902.96   27.81
   1 -20   3   55.99    4.67
  -1 -20  -3   50.47    4.57
   1  20   3   65.33    5.52
   1 -20   4  201.79    8.48
  -1 -20  -4  206.74    8.67
   1  20   4  203.88    9.05
  -1 -20  -5   61.33    5.52
   1  20   5   53.80    5.81
  -1 -20  -6   40.95    5.33
   1  20   6   47.42    5.81
   1 -20   7  110.37    5.90
  -1 -20  -7   98.28    6.29
   1  20   7  121.32    7.90
   1 -20   8   90.94    5.62
   1  20   8   91.61    7.33
   1 -20   9   -1.43    4.29
   1  20   9    6.86    5.90
   1 -20  10   21.81    4.48
   1  20  10   17.90    6.67
   1 -20  11   -2.29    4.19
   1  20  11   -3.43    7.43
  -1 -21  11   -0.57    3.81
  -1  21  11    1.14    8.67
  -1  21  10   -0.95    7.05
  -1  21   9   50.95    6.95
  -1  21   8    0.10    5.90
  -1 -21   7   65.33    5.90
  -1  21   7   55.14    6.19
  -1 -21   6   47.23    5.43
  -1  21   6   53.42    5.52
  -1 -21   5   43.71    5.62
  -1  21   5   30.38    4.29
  -1 -21   4  314.06   12.09
   1 -21  -3  509.38   15.81
  -1 -21   3  537.47   17.90
   1 -21  -2  835.63   25.14
  -1 -21   2  862.39   27.14
   1 -21  -1  372.44   11.90
  -1 -21   1  373.01   13.43
   1 -21   0   39.33    3.62
  -1 -21   0   40.38    5.05
   1 -21   1   19.81    3.62
  -1 -21  -1   20.38    4.38
   1 -21   2    6.09    3.71
  -1 -21  -2    7.62    4.38
   1 -21   3  283.97   10.76
  -1 -21  -3  270.54   10.48
   1 -21   4  113.61    6.57
  -1 -21  -4   96.85    6.29
   1  21   4  106.18    6.57
   1 -21   5   95.90    6.38
  -1 -21  -5   79.42    5.81
   1  21   5   70.28    6.09
  -1 -21  -6  148.46    7.24
   1  21   6  156.56    8.48
   1 -21   7  241.12    9.43
  -1 -21  -7  264.54   10.57
   1  21   7  227.79   10.09
   1 -21   8  227.69    9.24
   1  21   8  236.17   10.67
   1 -21   9   34.95    4.86
   1  21   9   30.19    6.38
   1 -21  10    1.71    4.48
   1  21  10   -5.24    7.14
  -1 -22  10    2.29    4.19
  -1  22  10    2.10    7.33
  -1  22   9   58.66    7.33
  -1 -22   8  158.65    7.90
  -1  22   8  147.03    8.86
  -1 -22   7   47.80    5.71
  -1  22   7   33.62    5.62
  -1 -22   6  184.55    8.76
  -1  22   6  176.17    8.00
  -1 -22   5  176.46    8.38
  -1 -22   4  549.66   18.47
  -1 -22   3    4.57    4.76
   1 -22  -2  294.07    9.62
  -1 -22   2  297.78   11.14
   1 -22  -1    3.33    2.67
  -1 -22   1    5.90    4.19
   1 -22   0   20.38    3.24
  -1 -22   0   26.38    5.14
   1 -22   1   12.76    3.81
  -1 -22  -1   21.62    4.76
   1 -22   2  704.12   22.19
  -1 -22  -2  705.45   22.28
   1 -22   3    4.19    4.09
  -1 -22  -3    3.90    4.48
   1 -22   4  213.69    8.86
  -1 -22  -4  201.69    8.67
   1  22   4  219.50    9.43
   1  22   5   45.52    5.90
   1 -22   6    5.24    3.33
   1 -22   6    3.05    3.81
  -1 -22  -6    4.86    4.67
   1  22   6    4.09    5.62
   1 -22   7  185.70    8.00
   1  22   7  174.17    8.86
   1 -22   8    8.09    3.81
   1  22   8   -2.38    5.81
   1 -22   9  172.17    7.90
   1  22   9  181.32   10.19
   1 -22  10    8.09    4.57
   1  22  10    8.28    6.86
  -1 -23  10    6.86    3.90
  -1 -23   9  114.56    7.05
  -1  23   9  114.08    8.76
  -1 -23   8   10.09    5.14
  -1  23   8    2.57    6.19
  -1 -23   7  375.68   13.81
  -1  23   7  365.20   13.43
  -1 -23   6   33.52    5.43
  -1  23   6   30.66    4.86
  -1 -23   5    6.29    4.95
  -1 -23   4   73.33    6.29
  -1 -23   3  803.54   25.52
   1 -23  -2  155.51    5.52
  -1 -23   2  167.60    8.38
   1 -23  -1   -0.38    2.57
  -1 -23   1   10.48    4.76
   1 -23   0   21.52    3.14
  -1 -23   0   22.19    4.48
   1 -23   1  491.76   15.90
  -1 -23  -1  493.95   16.47
   1 -23   2   29.81    4.57
  -1 -23  -2   30.76    4.76
   1 -23   3    6.86    4.29
  -1 -23  -3    2.00    4.38
   1 -23   4  149.32    7.43
  -1 -23  -4  147.22    7.43
   1 -23   5  160.75    7.71
  -1 -23  -5  163.51    7.81
   1  23   5  166.65    8.57
   1 -23   6   40.76    4.38
   1 -23   6   48.00    5.71
  -1 -23  -6   31.43    5.33
   1  23   6   37.81    6.19
   1 -23   7   15.33    5.05
   1 -23   7   12.19    4.00
   1  23   7   18.28    6.38
   1 -23   8   30.38    4.57
   1  23   8   15.24    6.38
   1 -23   9   20.76    4.86
   1  23   9   26.28    7.24
  -1 -24   9    9.71    4.48
  -1  24   9    1.24    8.28
  -1 -24   8   11.52    5.14
  -1  24   8   -3.81    6.95
  -1 -24   7   91.13    6.86
  -1  24   7   68.66    6.67
  -1 -24   6  361.58   13.43
  -1 -24   5   94.37    6.48
  -1 -24   4   99.23    6.95
  -1 -24   3    1.05    5.05
  -1 -24   2   15.90    5.24
   1 -24  -1  156.27    5.81
  -1 -24   1  150.27    7.71
   1 -24   0   33.62    3.52
  -1 -24   0   43.33    5.33
   1 -24   1   -1.52    3.62
  -1 -24  -1    2.10    4.09
   1 -24   2  143.99    7.14
  -1 -24  -2  158.94    7.62
   1 -24   3    0.67    4.95
  -1 -24  -3   -6.00    4.95
   1 -24   4   31.62    5.33
  -1 -24  -4   37.33    5.52
   1 -24   5  188.36    8.76
   1 -24   5  200.65    8.09
  -1 -24  -5  193.89    8.67
   1  24   5  195.60    9.05
   1 -24   6   12.28    4.86
   1 -24   6    8.48    3.81
  -1 -24  -6   11.05    5.24
   1  24   6   10.57    6.00
   1 -24   7  257.31   10.57
   1 -24   7  256.36    9.90
   1  24   7  258.45   11.43
   1 -24   8  188.74    8.19
   1 -24   8  196.93    8.95
   1  24   8  182.93    9.81
   1 -24   9    1.05    4.38
   1  24   9   10.86    7.33
  -1 -25   8    4.48    5.62
  -1  25   8   -0.19    7.71
  -1 -25   7   41.61    6.09
  -1 -25   6   17.71    5.43
  -1 -25   5  116.56    7.81
  -1 -25   4   28.28    5.81
  -1 -25   3  190.08    9.14
  -1 -25   2    7.33    5.05
  -1 -25   1   22.09    5.33
   1 -25   0    9.14    3.33
  -1 -25   0    2.00    4.86
   1 -25   1    6.00    3.81
  -1 -25  -1    2.10    4.67
   1 -25   2   23.33    4.57
  -1 -25  -2   10.38    4.57
   1 -25   3   34.76    5.43
  -1 -25  -3   36.00    5.71
   1 -25   4   35.33    5.24
   1 -25   4   30.57    4.38
  -1 -25  -4   37.52    5.71
   1 -25   5   43.23    5.81
   1 -25   5   45.42    4.48
  -1 -25  -5   44.28    6.09
   1 -25   6   24.38    4.38
   1 -25   6   34.00    5.52
  -1 -25  -6   22.09    5.62
   1  25   6   32.76    6.57
   1 -25   7    0.10    5.62
   1 -25   7    8.09    4.19
   1  25   7   11.24    7.05
   1 -25   8   41.52    5.14
   1 -25   8   35.52    6.09
   1  25   8   24.38    7.43
  -1 -26   8  173.41    9.52
  -1 -26   7   41.04    6.38
  -1 -26   6    8.38    5.52
  -1 -26   5  183.70    9.05
  -1 -26   4   23.71    5.62
  -1 -26   3   83.71    7.05
  -1 -26   2  225.88    9.90
  -1 -26   1   46.57    6.00
   1 -26   1  206.65    8.00
  -1 -26  -1  201.69    8.76
   1 -26   2    3.24    4.57
  -1 -26  -2    5.33    5.05
   1 -26   3  231.41    8.86
   1 -26   3  236.26   10.28
  -1 -26  -3  233.41    9.90
   1 -26   4   26.28    4.19
   1 -26   4   18.47    6.00
  -1 -26  -4   14.28    5.43
   1 -26   5   -0.48    5.71
   1 -26   5    4.67    3.90
  -1 -26  -5    4.38    5.71
   1 -26   6  312.44   12.38
   1 -26   6  292.83   11.05
   1 -26   7   11.24    5.90
   1 -26   7   17.81    5.33
   1  26   7    7.33    7.52
  -1 -27   7    5.81    6.48
  -1 -27   6  153.32    9.24
  -1 -27   5    5.43    6.19
  -1 -27   4  237.31   10.76
  -1 -27   3   44.09    6.76
  -1 -27   2  139.61    8.38
  -1 -27   1   -4.57    5.52
  -1 -27   0  125.42    7.71
   1 -27   1   51.23    4.67
   1 -27   1   55.61    3.81
  -1 -27  -1   55.71    6.00
   1 -27   2   25.14    3.81
   1 -27   2   17.33    5.71
  -1 -27  -2   24.47    5.43
   1 -27   3    2.95    3.90
   1 -27   3   -4.29    6.09
  -1 -27  -3    5.43    5.62
   1 -27   4  314.16   12.76
   1 -27   4  305.21   10.95
  -1 -27  -4  284.26   11.71
   1 -27   5   10.57    6.86
   1 -27   5    3.81    4.19
  -1 -27  -5    0.19    5.62
   1 -27   6  201.03   10.00
   1 -27   6  211.98    9.14
  -1 -28   6   73.99    8.48
  -1 -28   5   56.66    7.14
  -1 -28   4   -3.90    6.86
  -1 -28   3   12.76    6.48
  -1 -28   2   14.57    6.67
  -1 -28   1   15.33    6.19
  -1 -28   0  338.06   12.95
  -1 -28  -1   25.05    5.90
   1 -28   2   56.85    4.57
   1 -28   2   59.23    6.29
  -1 -28  -2   61.61    6.57
   1 -28   3  239.50    9.14
   1 -28   3  229.31   10.76
   1 -28   4   28.09    7.24
   1 -28   4   18.66    4.48
  -1 -28  -4   12.76    6.38
   1 -28   5   -3.24    7.33
   1 -28   5    1.71    4.86
  -1 -29   4   89.23    8.57
  -1 -29   3  156.65    9.62
  -1 -29   2  119.51    8.95
  -1 -29   1   29.43    6.76
  -1 -29   0    4.76    5.52
  -1 -29  -1   14.76    5.90
   1 -29   2   22.38    4.95
   1 -29   2   19.43    3.90
  -1 -29  -2   29.71    6.19
   1 -29   3   61.42    5.43
   1 -29   3   51.80    7.62
  -1 -29  -3   46.00    6.95
   1 -29   4    1.62    7.90
   1 -29   4    2.00    5.52
  -1 -29  -4   10.19    6.76
  -1 -30   2   44.95    8.48
  -1 -30   1    1.81    6.76
  -1 -30   0  166.55    9.24
  -1 -30  -1   15.24    6.76
  -1 -30  -2   30.38    7.24
  -2   0  15    5.52    4.38
  -2   0  14   40.76    5.05
  -2   0  13    2.19    4.67
  -2   0  12  120.46    6.76
  -2   0  11    1.81    4.38
  -2   0  10  957.05   30.19
  -2   0   9    4.09    3.71
  -2   0   1   -1.05    3.62
   2   0   1   -2.76    4.29
  -2   0  -1    1.62    3.90
   2   0   3    1.14    4.19
  -2   0  -3    4.38    4.00
   2   0   4 1869.34   55.90
  -2   0  -4 1964.57   58.38
   2   0   5    2.10    4.57
  -2   0  -5    2.57    4.19
   2   0   6  235.12    9.81
   2   0   7    2.38    4.57
   2   0   8   33.90    4.95
   2   0   9    4.86    4.86
   2   0  10  818.49   26.28
   2   0  11    1.14    4.29
   2   0  12   42.28    5.14
   2   0  13    3.62    4.86
   2   0  14   27.71    4.57
  -2  -1  15   78.18    5.62
  -2   1  15   73.42    6.00
  -2  -1  14    7.90    4.19
  -2   1  14    3.52    5.05
  -2  -1  13  235.21    9.62
  -2   1  13  204.93    8.95
  -2  -1  12   28.95    4.38
  -2   1  12   33.71    4.86
  -2  -1  11   78.66    5.62
  -2   1  11   62.76    5.14
  -2  -1  10    0.76    3.81
  -2   1  10    5.62    3.90
  -2   1   9   71.23    5.43
  -2  -1   1   -1.43    3.90
  -2   1   1    4.76    3.52
   2  -1   0   17.71    3.62
  -2  -1   0   16.09    4.19
   2   1   0   12.95    4.38
  -2   1   0   12.67    3.71
   2  -1   1  278.54   10.00
  -2  -1  -1  307.78   11.05
   2   1   1  283.88   10.57
  -2   1  -1  271.69    9.81
   2  -1   2   51.23    5.14
  -2  -1  -2   50.19    5.14
   2   1   2   57.14    5.43
  -2   1  -2   60.09    5.24
   2  -1   3 2836.86   83.23
  -2  -1  -3 2820.67   82.85
   2   1   3 2751.15   80.85
  -2   1  -3 2751.15   80.85
   2  -1   4 2773.06   81.61
  -2  -1  -4 2562.60   75.52
   2   1   4 2514.99   74.37
  -2   1  -4 2646.40   77.90
   2  -1   5 1555.08   46.76
  -2  -1  -5 1502.71   45.42
   2   1   5 1502.71   45.61
   2  -1   6  605.46   19.81
   2   1   6  629.94   20.76
   2  -1   7  749.26   24.19
   2   1   7  763.83   24.66
   2  -1   8   -0.86    4.00
   2   1   8   -1.81    4.67
   2  -1   9  335.30   12.76
   2   1   9  325.59   12.67
   2  -1  10  491.86   17.14
   2   1  10  413.29   14.86
   2  -1  11    4.38    4.76
   2   1  11    3.62    4.38
   2  -1  12   32.28    4.86
   2   1  12   34.76    5.14
   2  -1  13    0.29    4.57
   2   1  13   -1.33    4.38
   2  -1  14   -0.76    4.38
   2   1  14    0.48    4.57
  -2  -2  15   60.47    5.14
  -2   2  15   63.42    5.90
  -2  -2  14    6.19    4.19
  -2   2  14   11.81    4.86
  -2  -2  13   50.76    4.95
  -2   2  13   42.85    5.14
  -2  -2  12    6.95    4.09
  -2   2  12    3.24    4.57
  -2  -2  11   10.19    4.29
  -2   2  11    6.29    4.19
  -2  -2  10   86.85    6.19
  -2   2  10   91.42    6.38
  -2   2   9   42.66    4.95
  -2   2   8  119.51    6.76
  -2  -2   1  723.93   22.57
  -2   2   1  731.26   22.00
  -2  -2   0 3072.07   89.61
   2   2   0 3144.45   91.71
   2  -2   1  467.67   15.05
  -2  -2  -1  459.29   15.24
   2   2   1  452.72   15.24
  -2   2  -1  463.00   14.76
   2  -2   2 2247.39   66.18
  -2  -2  -2 2193.11   64.85
   2   2   2 2242.63   66.18
  -2   2  -2 2117.88   62.37
   2  -2   3 2647.35   77.71
  -2  -2  -3 2576.89   75.90
   2   2   3 2519.75   74.18
  -2   2  -3 2559.74   75.33
   2  -2   4  157.22    7.33
  -2  -2  -4  132.18    6.67
   2   2   4  135.70    7.05
  -2   2  -4  159.41    7.52
   2  -2   5  429.29   14.86
  -2  -2  -5  449.76   15.52
   2   2   5  439.00   15.43
   2  -2   6 2175.97   64.85
  -2  -2  -6 2091.22   62.37
   2   2   6 2122.64   63.23
   2  -2   7  138.18    7.43
   2   2   7  143.41    7.52
   2  -2   8  486.24   16.76
   2   2   8  477.48   16.57
   2  -2   9  319.78   12.09
   2   2   9  297.02   11.81
   2  -2  10    6.57    4.38
   2   2  10    6.09    5.14
   2  -2  11   52.09    5.71
   2   2  11   53.42    6.09
   2  -2  12  127.32    6.76
   2   2  12  109.70    6.67
   2  -2  13   55.71    5.52
   2   2  13   54.47    5.05
   2  -2  14   13.52    4.48
   2   2  14   22.19    5.33
  -2  -3  15   48.00    4.95
  -2   3  15   57.71    5.43
  -2  -3  14   24.47    4.57
  -2   3  14   41.42    5.62
  -2  -3  13   47.71    5.14
  -2   3  13   50.19    5.71
  -2  -3  12  129.51    6.76
  -2   3  12  128.18    7.05
  -2  -3  11    4.76    4.29
  -2   3  11    6.48    4.86
  -2  -3  10  878.29   28.47
  -2   3  10  781.92   25.33
  -2   3   9  617.75   20.57
  -2   3   8   15.71    4.38
  -2   3   7 1306.54   39.81
  -2  -3   1 3578.69  104.37
   2  -3   1  304.73   10.38
  -2  -3  -1  300.45   11.05
   2   3   1  292.45   11.24
  -2   3  -1  328.25   10.95
   2  -3   2   77.33    5.43
  -2  -3  -2   83.80    5.90
   2   3   2   89.71    6.38
  -2   3  -2   71.14    4.95
   2  -3   3 1250.35   37.71
  -2  -3  -3 1273.21   38.57
   2   3   3 1218.93   37.04
  -2   3  -3 1343.68   40.47
   2  -3   4  301.02   11.24
  -2  -3  -4  292.73   11.14
   2   3   4  299.97   11.52
   2  -3   5    5.43    4.29
  -2  -3  -5    4.86    4.38
   2   3   5    8.38    4.38
   2  -3   6  536.14   18.09
  -2  -3  -6  505.38   17.05
   2   3   6  480.33   16.38
   2  -3   7   48.28    5.33
   2   3   7   47.61    5.14
   2  -3   8  225.79    9.81
   2   3   8  230.93   10.00
   2  -3   9  322.44   12.38
   2   3   9  326.63   12.76
   2  -3  10  391.10   14.00
   2   3  10  388.53   14.38
   2  -3  11  153.60    7.52
   2   3  11  145.79    7.52
   2  -3  12    4.19    4.57
   2   3  12   13.43    4.95
   2  -3  13   34.47    5.24
   2   3  13   28.28    5.33
   2  -3  14   91.32    5.71
   2   3  14   66.76    5.33
  -2  -4  15    0.95    4.09
  -2   4  15    7.24    5.33
  -2  -4  14   -2.10    3.90
  -2   4  14   -4.67    4.67
  -2  -4  13   10.76    4.29
  -2   4  13    1.14    5.05
  -2  -4  12  163.32    7.90
  -2   4  12  165.41    8.09
  -2  -4  11   68.09    5.62
  -2   4  11   52.85    5.90
  -2   4  10  104.47    6.76
  -2   4   9  107.99    6.67
  -2   4   8   85.42    5.81
  -2   4   7  136.27    6.86
  -2   4   6 2035.03   60.47
  -2  -4   1   64.47    5.62
  -2   4   1   59.42    3.05
   2  -4   0  291.49    9.43
  -2  -4   0  300.35   11.24
   2   4   0  299.30   11.24
  -2   4   0  282.45    9.05
   2  -4   1  381.49   12.38
  -2  -4  -1  416.53   14.38
   2   4   1  410.82   14.47
  -2   4  -1  372.82   12.00
   2  -4   2 2391.19   70.18
  -2  -4  -2 2283.58   67.33
   2   4   2 2282.63   67.42
  -2   4  -2 2366.43   69.42
   2  -4   3  148.84    6.86
  -2  -4  -3  131.80    6.95
   2   4   3  146.46    7.33
   2  -4   4  109.61    6.38
  -2  -4  -4  103.51    6.19
   2   4   4  107.13    6.48
   2  -4   5   25.71    4.67
  -2  -4  -5   21.62    4.76
   2   4   5   23.90    4.67
   2  -4   6   28.66    4.57
  -2  -4  -6   26.28    4.76
   2   4   6   24.47    4.67
   2  -4   7   56.09    5.62
  -2  -4  -7   53.99    4.95
   2   4   7   46.47    5.24
   2  -4   8  587.27   19.90
   2   4   8  547.56   18.66
   2  -4   9   21.71    5.05
   2   4   9   12.28    5.05
   2  -4  10  678.03   22.38
   2   4  10  697.55   22.66
   2  -4  11  391.58   13.81
   2   4  11  335.97   12.86
   2  -4  12   13.81    4.67
   2   4  12   12.86    4.95
   2  -4  13   -9.81    4.48
   2   4  13    7.14    4.48
   2  -4  14  213.60    8.86
   2   4  14  247.59   10.09
  -2  -5  14   -1.43    4.09
  -2   5  14   11.71    5.33
  -2  -5  13  128.75    6.67
  -2   5  13  129.80    7.52
  -2  -5  12  121.23    6.76
  -2   5  12   97.61    6.57
  -2  -5  11  997.04   30.95
  -2   5  11 1028.47   32.19
  -2   5  10  228.17    9.62
  -2   5   9 2112.17   63.14
  -2   5   8   28.95    4.67
  -2   5   7  154.84    7.43
  -2   5   6  186.65    8.00
  -2   5   5   -2.29    3.52
  -2  -5   1  854.68   26.57
  -2   5   1  838.39   24.95
   2  -5   0 2626.40   76.56
  -2  -5   0 2422.61   71.42
   2   5   0 2434.99   71.71
  -2   5   0 2439.76   71.04
   2  -5   1 1400.81   41.23
  -2  -5  -1 1391.29   41.90
   2   5   1 1371.29   41.42
  -2   5  -1 1396.05   41.14
   2  -5   2   98.28    5.14
  -2  -5  -2   83.90    5.71
   2   5   2   91.13    6.19
   2  -5   3  144.84    6.48
  -2  -5  -3  164.55    7.52
   2   5   3  164.17    8.00
   2  -5   4   15.71    4.00
  -2  -5  -4   20.76    4.09
   2   5   4   17.05    4.57
   2  -5   5   23.24    4.48
  -2  -5  -5   29.90    4.67
   2   5   5   37.90    4.95
   2  -5   6  210.26    8.76
  -2  -5  -6  206.93    8.86
   2   5   6  203.60    9.05
   2  -5   7  366.06   13.24
  -2  -5  -7  368.34   13.43
   2   5   7  336.16   12.67
   2  -5   8 1295.11   39.62
   2   5   8 1374.15   41.90
   2  -5   9   21.81    4.76
   2   5   9   22.57    5.24
   2  -5  10  276.92   11.43
   2   5  10  300.83   12.09
   2  -5  11  216.84    9.43
   2   5  11  206.46    9.52
   2  -5  12   10.48    4.29
   2   5  12    8.28    5.05
   2  -5  13  399.96   13.71
   2   5  13  403.20   14.47
   2  -5  14   77.71    5.43
   2   5  14   65.52    6.19
  -2  -6  14   18.00    4.67
  -2   6  14   11.62    5.24
  -2  -6  13   27.14    4.67
  -2   6  13   26.09    5.05
  -2  -6  12   99.32    5.62
  -2   6  12   84.37    6.19
  -2  -6  11  255.69   10.28
  -2   6  11  250.36   10.48
  -2   6  10  105.32    6.76
  -2   6   9   10.19    4.76
  -2   6   8  154.56    7.62
  -2   6   7   21.33    4.29
  -2   6   6 2538.79   74.94
  -2   6   5   66.85    4.86
  -2   6   4 1820.77   53.80
  -2   6   3  351.87   11.43
  -2   6   2 3058.74   88.94
  -2  -6   1 1703.64   50.85
   2  -6   0  294.64    9.14
  -2  -6   0  304.92   11.43
   2   6   0  285.69   10.86
   2  -6   1 2006.47   58.57
  -2  -6  -1 1856.00   55.33
   2   6   1 1848.39   54.95
   2  -6   2 3065.41   89.42
  -2  -6  -2 3035.89   89.04
   2   6   2 3139.69   91.99
   2  -6   3  838.01   25.52
  -2  -6  -3  874.48   27.33
   2   6   3  882.01   27.62
   2  -6   4   81.52    5.24
  -2  -6  -4   67.04    5.14
   2   6   4   69.90    5.43
   2  -6   5  441.86   15.14
  -2  -6  -5  465.00   15.90
   2   6   5  472.71   16.19
   2  -6   6  172.94    7.90
  -2  -6  -6  186.93    8.57
   2   6   6  175.41    8.28
   2  -6   7   29.81    4.67
  -2  -6  -7   26.66    4.67
   2   6   7   34.09    5.05
   2  -6   8  136.27    7.14
   2   6   8  146.84    7.81
   2  -6   9   -1.14    4.00
   2   6   9   10.48    5.62
   2  -6  10  525.00   17.71
   2   6  10  563.85   19.14
   2  -6  11   95.13    6.38
   2   6  11   94.37    6.57
   2  -6  12  193.69    8.38
   2   6  12  197.31    9.05
   2  -6  13   10.38    4.09
   2   6  13    1.90    4.48
   2  -6  14  153.79    6.67
   2   6  14  159.22    7.90
  -2  -7  14  119.51    6.29
  -2   7  14  126.75    6.95
  -2  -7  13   -1.43    4.19
  -2   7  13   -3.43    4.57
  -2  -7  12   16.00    4.29
  -2   7  12   20.47    4.57
  -2   7  11   37.23    5.24
  -2   7  10    2.38    4.76
  -2   7   9  408.44   14.86
  -2   7   8  581.18   19.33
  -2   7   7  141.89    6.95
  -2   7   6  543.95   17.71
  -2   7   5   25.71    3.62
  -2   7   4  126.75    5.52
  -2   7   3  434.24   13.52
  -2  -7   2 2788.29   81.99
  -2   7   2 2845.43   83.13
  -2  -7   1  792.97   25.05
   2  -7   0  805.82   23.90
  -2  -7   0  748.69   23.71
   2   7   0  768.11   24.09
   2  -7   1   41.14    2.86
  -2  -7  -1   35.90    5.05
   2   7   1   40.85    5.24
   2  -7   2  151.98    6.38
  -2  -7  -2  154.46    7.14
   2   7   2  159.13    8.00
   2  -7   3  381.68   12.76
  -2  -7  -3  368.92   13.05
   2   7   3  378.06   13.52
   2  -7   4  300.92   11.14
  -2  -7  -4  276.45   10.86
   2   7   4  284.26   11.05
   2  -7   5   83.90    5.90
  -2  -7  -5   69.71    5.43
   2   7   5   80.56    5.81
   2  -7   6 1547.46   46.76
  -2  -7  -6 1549.37   46.76
   2   7   6 1721.73   51.90
   2  -7   7   54.85    5.52
  -2  -7  -7   48.57    5.33
   2   7   7   56.09    5.52
   2  -7   8 1230.35   38.00
   2   7   8 1203.69   37.23
   2  -7   9   13.33    4.29
   2   7   9   15.24    4.86
   2  -7  10   82.09    5.71
   2   7  10   87.23    6.29
   2  -7  11  359.20   13.14
   2   7  11  363.30   13.52
   2  -7  12    7.52    4.48
   2   7  12    3.43    4.38
   2  -7  13   36.85    5.05
   2   7  13   41.33    5.90
   2  -7  14   12.09    4.57
   2   7  14   -0.86    4.67
  -2  -8  14   45.04    4.19
  -2   8  14   47.61    5.43
  -2  -8  13    2.76    4.09
  -2   8  13    4.86    4.57
  -2  -8  12  213.22    9.05
  -2   8  12  217.60    9.71
  -2   8  11    9.05    4.95
  -2   8  10   -6.29    4.67
  -2   8   9  451.29   15.90
  -2   8   8   40.85    5.24
  -2   8   7  416.24   14.47
  -2   8   6  296.26   10.86
  -2   8   5   36.28    3.90
  -2   8   4  163.89    6.57
  -2   8   3 2268.34   66.18
  -2  -8   2  408.72   14.19
  -2   8   2  405.01   12.38
  -2  -8   1 1070.37   32.85
   2  -8   0  465.86   14.09
  -2  -8   0  443.00   15.05
   2   8   0  453.10   15.43
   2  -8   1 1486.52   43.61
  -2  -8  -1 1397.00   42.09
   2   8   1 1441.76   43.42
   2  -8   2  130.75    5.90
  -2  -8  -2  133.99    6.67
   2   8   2  127.70    7.05
   2  -8   3 1475.09   44.00
  -2  -8  -3 1382.72   41.71
   2   8   3 1418.91   42.95
   2  -8   4  105.61    6.09
  -2  -8  -4   89.51    5.81
   2   8   4   89.51    6.00
   2  -8   5   11.71    3.71
  -2  -8  -5   12.28    4.19
   2   8   5   12.19    4.67
   2  -8   6  312.06   11.81
  -2  -8  -6  296.26   11.43
   2   8   6  307.68   11.81
   2  -8   7   15.33    4.57
  -2  -8  -7    1.43    4.38
   2   8   7   13.33    4.76
   2  -8   8   41.61    5.14
  -2  -8  -8   25.52    4.67
   2   8   8   36.66    5.14
   2  -8   9  369.01   13.52
   2   8   9  365.49   13.71
   2  -8  10  324.35   12.19
   2   8  10  328.63   12.86
   2  -8  11  192.36    8.38
   2   8  11  177.13    8.38
   2  -8  12  108.27    6.48
   2   8  12   90.66    6.86
   2  -8  13    1.90    4.29
   2   8  13    0.38    5.05
   2  -8  14   27.33    4.76
   2   8  14   31.81    5.24
  -2  -9  14   10.19    4.09
  -2   9  14    8.48    4.76
  -2  -9  13    4.95    4.48
  -2   9  13   12.28    4.95
  -2  -9  12   10.38    3.90
  -2   9  12   10.28    5.14
  -2   9  11   11.33    4.48
  -2   9  10   40.95    5.43
  -2   9   9  730.31   23.62
  -2   9   8   28.09    4.86
  -2   9   7   56.28    4.95
  -2   9   6  404.05   13.71
  -2   9   5 1941.71   57.33
  -2   9   4  581.85   18.09
  -2   9   3 4414.80  128.18
  -2  -9   2    4.95    3.90
  -2   9   2    8.19    1.43
  -2  -9   1  786.11   24.57
   2  -9   0  490.62   14.86
   2  -9   0  495.86   14.95
  -2  -9   0  489.09   16.28
   2   9   0  486.43   16.38
   2  -9   1   10.67    2.38
  -2  -9  -1   10.76    4.09
   2   9   1   11.05    4.09
   2  -9   2  336.54   11.33
  -2  -9  -2  335.68   12.00
   2   9   2  324.35   12.09
   2  -9   3  211.12    8.19
  -2  -9  -3  213.12    8.67
   2   9   3  197.88    8.67
   2  -9   4 2802.58   82.09
  -2  -9  -4 2696.87   79.42
   2   9   4 2782.58   82.18
   2  -9   5   61.90    4.67
  -2  -9  -5   65.90    5.33
   2   9   5   71.23    5.71
   2  -9   6 1195.12   36.47
  -2  -9  -6 1146.55   35.43
   2   9   6 1235.11   38.19
   2  -9   7  305.11   11.33
  -2  -9  -7  278.73   10.95
   2   9   7  276.92   11.14
   2  -9   8   43.71    5.05
  -2  -9  -8   40.00    5.14
   2   9   8   60.57    6.09
   2  -9   9   71.99    5.62
   2   9   9   66.76    6.29
   2  -9  10    9.24    4.48
   2   9  10   -3.05    4.76
   2  -9  11  222.55    9.52
   2   9  11  205.31    9.43
   2  -9  12  211.12    8.86
   2   9  12  224.74    9.81
   2  -9  13    0.48    4.09
   2   9  13   -0.19    5.24
   2  -9  14   26.28    4.57
   2   9  14   25.90    5.33
  -2 -10  14    0.38    3.71
  -2  10  14    0.29    5.14
  -2 -10  13   73.42    5.14
  -2  10  13   65.04    6.19
  -2 -10  12   16.66    4.38
  -2  10  12    2.95    4.76
  -2  10  11  263.97   10.95
  -2  10  10  565.47   18.95
  -2  10   9   75.42    6.00
  -2  10   8    1.33    4.29
  -2  10   7  329.59   11.90
  -2  10   6 2476.90   72.95
  -2  10   5   44.38    3.81
  -2  10   4    4.48    2.76
  -2  10   3    3.62    2.10
  -2 -10   2  706.02   22.66
  -2 -10   1   44.28    4.67
   2 -10   0    2.48    1.33
   2 -10   0    0.95    1.43
  -2 -10   0    7.71    4.29
   2  10   0    7.14    4.29
   2 -10   1 2022.65   59.14
  -2 -10  -1 1967.42   58.38
   2  10   1 1947.42   57.90
   2 -10   2  230.45    8.09
  -2 -10  -2  241.88    9.43
   2  10   2  236.74    9.81
   2 -10   3  598.04   18.76
  -2 -10  -3  609.75   19.71
   2  10   3  604.70   20.00
   2  10   4  235.88   10.00
   2 -10   5  708.12   22.38
  -2 -10  -5  674.69   21.62
   2  10   5  715.93   23.24
   2  10   6  105.32    6.67
   2 -10   7  594.61   19.43
  -2 -10  -7  607.84   20.09
   2  10   7  669.36   22.28
   2 -10   8  473.19   16.00
  -2 -10  -8  484.71   16.66
   2  10   8  486.24   17.05
   2 -10   9   23.52    4.19
   2  10   9   17.24    4.95
   2 -10  10  580.89   19.14
   2  10  10  582.23   19.71
   2 -10  11   38.00    5.05
   2  10  11   30.85    5.43
   2 -10  12   15.14    4.38
   2  10  12   12.47    5.24
   2 -10  13    9.05    3.90
   2  10  13    5.43    4.86
  -2 -11  14   81.61    5.43
  -2  11  14   88.94    6.86
  -2 -11  13   12.09    3.90
  -2  11  13   16.00    5.24
  -2 -11  12   13.43    3.71
  -2  11  12    9.43    5.05
  -2  11  11   43.71    5.52
  -2  11  10  122.46    7.05
  -2  11   9  829.06   26.19
  -2  11   8 1286.54   39.23
  -2  11   7    2.67    3.71
  -2  11   6   73.33    4.76
  -2  11   5 1135.12   34.09
  -2  11   4  751.92   22.85
  -2 -11   3  161.51    7.81
  -2  11   3  143.03    5.33
  -2 -11   2  131.51    6.76
  -2 -11   1    0.10    4.19
   2 -11   0  582.61   17.52
   2 -11   0  562.32   17.05
  -2 -11   0  560.04   18.38
   2  11   0  619.84   20.09
   2  11   1  521.95   17.43
   2 -11   2  206.27    7.33
  -2 -11  -2  209.98    8.76
   2  11   2  200.93    8.86
   2 -11   3   10.48    3.14
  -2 -11  -3   14.95    4.09
   2  11   3    5.81    4.29
   2 -11   4  297.49   10.57
  -2 -11  -4  276.26   10.67
   2  11   4  281.69   11.24
   2 -11   5   19.71    4.29
  -2 -11  -5   26.09    4.29
   2  11   5   29.52    5.05
   2 -11   6  165.79    7.81
  -2 -11  -6  155.79    7.81
   2  11   6  131.61    7.33
   2 -11   7  149.79    7.33
  -2 -11  -7  157.03    8.19
   2  11   7  177.22    8.57
   2  11   8  588.04   19.90
   2 -11   9  153.41    7.43
   2  11   9  135.13    8.09
   2 -11  10   94.85    5.81
   2  11  10   79.23    6.00
   2 -11  11    7.14    3.81
   2  11  11    9.05    5.43
   2 -11  12  394.91   13.81
   2  11  12  405.01   14.57
   2 -11  13   22.57    4.67
   2  11  13   14.86    5.05
  -2 -12  13  106.75    5.81
  -2  12  13   93.99    7.24
  -2 -12  12   13.81    3.52
  -2  12  12   10.76    5.33
  -2  12  11  327.59   12.57
  -2  12  10   16.86    4.95
  -2  12   9  121.99    7.05
  -2  12   8   22.47    4.86
  -2  12   7  502.43   16.86
  -2  12   6  226.55    8.76
  -2  12   5 1492.23   44.38
  -2  12   4  181.03    6.67
  -2 -12   3   17.71    4.76
  -2  12   3   23.43    2.48
  -2 -12   2   61.33    5.14
  -2 -12   1  125.13    6.76
   2 -12   0   37.23    1.90
   2 -12   0   33.04    2.19
  -2 -12   0   34.47    4.48
   2  12   0   34.57    4.76
   2 -12   1   42.57    2.67
  -2 -12  -1   44.57    4.86
   2  12   1   40.00    4.95
   2 -12   2  154.08    6.09
  -2 -12  -2  156.37    7.43
   2  12   2  150.56    7.52
   2 -12   3    6.57    3.14
  -2 -12  -3   -1.62    3.90
   2  12   3    1.24    4.48
   2 -12   4   97.70    5.52
  -2 -12  -4   84.37    5.81
   2  12   4   86.85    6.19
   2 -12   5    7.05    3.81
  -2 -12  -5    6.29    4.00
   2  12   5    6.76    4.67
   2 -12   6  120.08    7.14
  -2 -12  -6  108.18    6.29
   2  12   6  116.65    7.05
  -2 -12  -7  789.35   25.43
   2  12   7  760.30   24.76
   2 -12   8    5.24    3.90
  -2 -12  -8    4.48    4.76
   2  12   8   10.38    5.24
   2 -12   9  756.40   24.47
   2  12   9  814.30   26.19
   2 -12  10   83.90    6.00
   2  12  10   82.37    6.38
   2 -12  11    1.81    3.90
   2  12  11    2.19    5.33
   2 -12  12    9.81    4.09
   2  12  12   14.57    5.71
   2 -12  13    1.90    3.81
   2  12  13    4.09    5.05
  -2 -13  13   -3.05    3.24
  -2  13  13    1.71    5.43
  -2 -13  12  313.02   11.24
  -2  13  12  304.06   12.19
  -2  13  11  116.27    7.33
  -2  13  10  584.04   19.33
  -2  13   9    8.67    4.76
  -2  13   8  526.52   17.71
  -2  13   7  700.31   22.19
  -2  13   6  349.96   12.19
  -2  13   5  871.63   26.66
  -2  13   4    6.57    2.76
  -2 -13   3 1639.84   49.33
  -2  13   3 1582.70   46.85
  -2 -13   2  843.25   26.66
  -2 -13   1  291.30   11.33
   2 -13   0  576.99   17.43
   2 -13   0  597.56   17.90
  -2 -13   0  619.46   20.47
   2 -13   1   36.66    2.86
   2 -13   1   35.04    3.05
  -2 -13  -1   31.43    4.57
   2  13   1   30.38    4.86
   2 -13   2  140.37    5.81
  -2 -13  -2  129.99    6.76
   2  13   2  147.41    7.71
   2 -13   3   27.33    3.71
  -2 -13  -3   27.52    4.48
   2  13   3   21.71    4.48
   2 -13   4   -1.81    3.43
  -2 -13  -4   -1.62    4.00
   2  13   4    0.19    4.48
   2 -13   5  178.27    7.71
  -2 -13  -5  178.46    8.00
   2  13   5  182.93    8.76
   2 -13   6  335.87   12.19
  -2 -13  -6  340.16   12.76
   2  13   6  358.15   13.81
   2 -13   7  133.51    7.14
  -2 -13  -7  117.80    6.95
   2  13   7  130.08    7.52
   2 -13   8   10.86    4.38
  -2 -13  -8   15.62    4.57
   2  13   8   17.71    5.43
   2 -13   9   10.86    4.29
   2  13   9   19.52    5.52
   2 -13  10   56.66    5.24
   2  13  10   38.76    5.71
   2 -13  11    7.62    4.38
   2  13  11    1.14    4.57
   2 -13  12  167.41    7.62
   2  13  12  150.27    7.90
   2 -13  13   60.28    5.05
   2  13  13   57.33    6.29
  -2 -14  13  189.98    7.90
  -2  14  13  181.70    9.05
  -2 -14  12   66.76    4.86
  -2  14  12   48.95    6.48
  -2  14  11   60.66    6.29
  -2  14  10    4.38    4.67
  -2  14   9  126.84    7.14
  -2  14   8   57.14    5.24
  -2  14   7  104.56    6.09
  -2  14   6   46.19    4.48
  -2  14   5    7.43    3.24
  -2 -14   4   -2.38    4.57
  -2  14   4    3.14    2.67
  -2 -14   3 1271.30   38.66
  -2  14   3 1397.00   41.71
  -2 -14   2   78.75    5.90
  -2 -14   1  433.19   15.24
   2 -14   0  554.04   16.76
  -2 -14   0  528.71   17.71
   2 -14   1  155.60    6.00
  -2 -14  -1  148.18    7.14
   2  14   1  160.65    7.81
  -2 -14  -2 1041.80   32.00
   2  14   2  994.19   30.95
   2 -14   3  628.70   19.62
  -2 -14  -3  622.51   20.28
   2  14   3  617.27   20.38
   2 -14   4  324.16   11.33
  -2 -14  -4  318.16   12.00
   2  14   4  318.35   12.19
   2 -14   5  939.91   28.66
  -2 -14  -5  992.28   31.04
   2  14   5  955.14   30.09
   2 -14   6  121.13    6.00
  -2 -14  -6  114.27    6.86
   2  14   6  107.89    7.05
   2 -14   7  217.98    8.86
  -2 -14  -7  208.65    9.33
   2  14   7  235.50   10.28
   2 -14   8  195.98    8.09
  -2 -14  -8  220.26    9.62
   2  14   8  228.17   10.19
   2 -14   9   64.47    4.86
   2  14   9   74.66    6.57
   2 -14  10    3.33    3.90
   2  14  10    2.57    4.76
   2 -14  11   42.57    4.57
   2  14  11   46.95    6.29
   2 -14  12    8.76    4.48
   2  14  12    5.81    5.24
   2 -14  13    4.38    4.00
   2  14  13   -3.43    5.43
  -2 -15  13   11.81    4.09
  -2  15  13   12.00    5.71
  -2 -15  12  420.15   14.38
  -2  15  12  400.34   14.86
  -2  15  11   25.33    5.62
  -2  15  10   25.24    5.52
  -2  15   9   -2.86    4.57
  -2  15   8  190.55    8.67
  -2  15   7  231.31    9.14
  -2  15   6   -3.90    3.62
  -2  15   5  134.27    6.00
  -2 -15   4 1576.99   47.90
  -2  15   4 1535.08   45.42
  -2 -15   3 1637.93   49.23
  -2 -15   2    4.38    4.19
  -2 -15   1 1428.43   43.42
   2 -15   0  137.03    4.76
  -2 -15   0  139.99    7.14
   2 -15   1  150.37    5.81
  -2 -15  -1  136.75    6.76
   2  15   1  144.84    7.43
  -2 -15  -2   19.24    4.19
   2  15   2   22.09    4.38
   2 -15   3   50.19    3.33
  -2 -15  -3   52.66    5.05
   2  15   3   53.33    5.33
   2 -15   4   33.90    3.90
  -2 -15  -4   33.71    4.57
   2  15   4   39.42    5.43
   2  15   5  228.26   10.09
   2  15   6   63.99    6.09
   2 -15   7  394.82   13.90
  -2 -15  -7  390.44   14.38
   2  15   7  401.48   14.76
   2 -15   8  733.16   23.43
  -2 -15  -8  729.07   23.71
   2  15   8  723.74   23.81
   2 -15   9  241.98    9.81
   2  15   9  244.26   10.09
   2 -15  10   61.61    5.24
   2  15  10   59.71    6.29
   2 -15  11   10.67    4.19
   2  15  11   -4.19    4.95
   2 -15  12  129.61    6.76
   2  15  12  122.56    8.09
  -2 -16  12   16.00    3.71
  -2  16  12   15.43    6.76
  -2  16  11   67.23    7.05
  -2  16  10    7.90    5.24
  -2  16   9  114.18    6.86
  -2  16   8   53.23    5.24
  -2  16   7   33.52    4.76
  -2  16   6   38.09    4.29
  -2 -16   5   20.00    4.48
  -2  16   5   19.52    3.52
  -2 -16   4    1.90    4.19
  -2  16   4   -0.67    2.57
  -2 -16   3   30.85    4.76
  -2 -16   2  603.27   20.28
  -2 -16   1  277.31   10.95
   2 -16   0  361.01   11.24
  -2 -16   0  349.30   12.67
   2  16   1 1177.98   36.19
   2 -16   2  287.11   10.09
  -2 -16  -2  286.73   10.86
   2  16   2  271.31   10.86
   2 -16   3  539.85   17.24
  -2 -16  -3  498.14   16.57
   2  16   3  512.90   17.52
   2 -16   4   93.61    5.33
  -2 -16  -4   95.04    6.00
   2  16   4   88.56    6.57
   2 -16   5  204.27    8.57
  -2 -16  -5  227.60    9.52
   2  16   5  216.84    9.52
   2 -16   6   42.19    4.67
  -2 -16  -6   56.57    5.24
   2  16   6   41.14    6.00
   2 -16   7    9.43    4.19
  -2 -16  -7    1.52    4.57
   2  16   7    2.57    5.14
   2 -16   8    1.62    4.19
  -2 -16  -8    1.62    4.48
   2  16   8    6.19    5.24
   2 -16   9   20.09    4.00
   2  16   9   15.90    4.95
   2 -16  10  285.02   10.67
   2  16  10  310.16   12.28
   2 -16  11   26.09    4.48
   2  16  11   23.71    6.19
   2 -16  12   73.23    5.52
   2  16  12   62.85    6.48
  -2 -17  12   -1.05    3.43
  -2  17  12    0.48    6.09
  -2  17  11    0.19    6.00
  -2  17  10   16.76    5.71
  -2  17   9   18.66    5.14
  -2  17   8  120.75    6.95
  -2  17   7  403.29   13.90
  -2  17   6    2.38    3.90
  -2 -17   5  579.28   19.52
  -2  17   5  536.90   17.05
  -2 -17   4   25.52    4.57
  -2  17   4   26.19    2.67
  -2 -17   3  220.36    9.62
  -2 -17   2  521.85   17.52
  -2 -17   1  523.57   17.43
   2 -17   0   14.57    2.00
   2 -17   0   17.05    1.62
  -2 -17   0    8.28    4.29
   2 -17   1  500.81   15.71
  -2 -17  -1  522.14   17.33
   2 -17   2  306.26   10.38
   2 -17   2  333.68   11.33
  -2 -17  -2  306.73   11.62
   2  17   2  319.97   12.09
   2 -17   3   -0.48    3.14
  -2 -17  -3   -2.67    4.57
   2  17   3    8.67    4.57
   2 -17   4  155.89    6.86
  -2 -17  -4  153.70    7.81
   2  17   4  152.37    8.28
   2 -17   5   51.42    4.19
  -2 -17  -5   50.66    5.52
   2  17   5   37.23    5.62
   2 -17   6   92.85    5.52
  -2 -17  -6   83.71    6.38
   2  17   6   78.18    6.67
   2 -17   7  130.75    6.48
  -2 -17  -7  131.32    7.33
   2  17   7  136.75    8.28
   2 -17   8  328.73   11.62
  -2 -17  -8  353.68   13.05
   2  17   8  375.30   14.19
   2 -17   9   32.85    4.57
   2  17   9   25.33    6.00
   2 -17  10   10.48    4.29
   2  17  10   15.90    5.62
   2 -17  11   47.61    5.05
   2  17  11   57.23    6.38
   2 -17  12  167.03    7.52
   2  17  12  171.03    9.24
  -2 -18  12   49.23    4.48
  -2  18  12   52.28    7.71
  -2  18  11    4.19    6.48
  -2  18  10   10.95    6.38
  -2  18   9    6.00    4.95
  -2  18   8  418.72   14.76
  -2  18   7   -1.24    4.57
  -2 -18   6    5.90    4.86
  -2  18   6   -0.67    3.62
  -2 -18   5   -2.38    4.67
  -2  18   5    5.90    2.95
  -2 -18   4  112.85    6.86
  -2 -18   3    9.14    4.86
  -2 -18   2  493.38   16.66
  -2 -18   1   19.24    4.76
   2 -18   0   79.52    3.33
   2 -18   0   88.75    3.43
  -2 -18   0   80.75    6.38
   2 -18   1  165.79    6.19
   2 -18   1  159.03    6.19
  -2 -18  -1  152.84    7.81
   2 -18   2  455.57   14.67
   2 -18   2  489.57   15.43
  -2 -18  -2  472.05   16.28
   2  18   2  474.71   16.47
   2 -18   3  736.97   23.24
   2 -18   3  665.36   20.66
  -2 -18  -3  660.70   21.62
   2  18   3  644.03   21.05
   2 -18   4   16.28    3.05
  -2 -18  -4   21.24    4.86
   2  18   4   14.67    4.86
   2 -18   5   26.47    3.52
  -2 -18  -5   24.85    4.86
   2  18   5   16.57    4.67
   2 -18   6  155.13    6.76
  -2 -18  -6  145.60    7.81
   2  18   6  161.70    8.86
   2 -18   7  137.41    6.76
  -2 -18  -7  119.04    6.95
   2  18   7  145.99    8.57
   2 -18   8   72.37    5.33
  -2 -18  -8   75.42    6.29
   2  18   8   70.28    7.14
   2 -18   9    3.81    4.09
   2  18   9    9.05    5.43
   2 -18  10   19.43    4.48
   2  18  10   12.76    5.62
   2 -18  11    1.14    4.09
   2  18  11    0.19    6.00
  -2  19  11   43.61    7.24
  -2  19  10    6.29    6.00
  -2  19   9  280.54   11.05
  -2  19   8   46.28    5.90
  -2 -19   7  432.53   15.33
  -2  19   7  405.39   14.09
  -2 -19   6   33.14    5.24
  -2  19   6   20.19    4.00
  -2 -19   5  111.42    6.95
  -2  19   5  103.70    4.76
  -2 -19   4   82.47    6.09
  -2 -19   3   58.95    5.52
  -2 -19   2   46.38    5.24
  -2 -19   1  230.74    9.90
   2 -19   0  711.36   21.81
   2 -19   0  740.21   22.47
  -2 -19   0  681.55   22.38
   2 -19   1  155.79    6.19
   2 -19   1  151.60    5.43
  -2 -19  -1  156.75    8.09
   2 -19   2  149.89    6.29
   2 -19   2  154.94    6.00
  -2 -19  -2  131.89    7.24
   2  19   2  147.32    7.81
   2 -19   3    8.76    3.52
   2 -19   3    2.29    2.48
  -2 -19  -3   10.38    4.57
   2  19   3    4.76    4.67
   2 -19   4   31.81    3.62
  -2 -19  -4   22.76    4.76
   2  19   4   31.52    5.33
   2 -19   5   64.95    4.76
  -2 -19  -5   72.56    5.81
   2  19   5   73.33    6.38
   2 -19   6   90.56    5.81
  -2 -19  -6   85.80    6.00
   2  19   6   90.28    7.05
   2 -19   7   40.19    4.57
  -2 -19  -7   45.23    5.62
   2  19   7   36.38    5.52
   2 -19   8    7.52    3.62
  -2 -19  -8   10.19    4.76
   2  19   8   13.52    6.00
   2 -19   9   34.19    4.76
   2  19   9   45.23    6.57
   2 -19  10    1.81    4.38
   2  19  10    6.57    5.90
   2 -19  11  347.20   12.38
   2  19  11  384.34   14.57
  -2  20  11    5.62    7.43
  -2  20  10    1.81    6.19
  -2  20   9    4.57    6.00
  -2  20   8  312.16   12.00
  -2 -20   7  182.08    8.57
  -2  20   7  202.36    8.48
  -2 -20   6 1241.78   38.00
  -2  20   6 1315.11   39.42
  -2 -20   5  187.51    8.86
  -2 -20   4  251.12   10.57
  -2 -20   3    5.43    4.29
  -2 -20   2    1.43    4.67
  -2 -20   1  145.79    7.71
  -2 -20   0  558.13   18.66
   2 -20   1  110.18    5.05
   2 -20   1  109.99    4.48
  -2 -20  -1  106.18    6.67
   2 -20   2   35.33    3.62
   2 -20   2   38.85    3.43
  -2 -20  -2   39.62    5.24
   2 -20   3   24.95    3.43
   2 -20   3   39.71    4.19
  -2 -20  -3   31.14    5.14
   2  20   3   30.38    5.24
   2 -20   4   15.43    4.00
  -2 -20  -4   26.66    5.24
   2  20   4   11.81    5.33
   2 -20   5  240.26    8.95
  -2 -20  -5  231.79   10.00
   2  20   5  246.07   10.67
   2 -20   6   38.66    4.38
  -2 -20  -6   37.33    5.24
   2  20   6   30.38    5.90
   2 -20   7  125.99    6.38
  -2 -20  -7  118.08    6.95
   2  20   7  136.56    8.09
   2 -20   8  131.99    6.67
  -2 -20  -8  127.80    7.81
   2  20   8  135.89    8.67
   2 -20   9   51.14    5.05
   2  20   9   66.76    7.52
   2 -20  10    1.14    4.19
   2  20  10    2.95    6.29
   2 -20  11   11.14    4.86
   2  20  11   19.05    7.14
  -2  21  10    3.52    6.86
  -2 -21   9  245.40   10.67
  -2  21   9  224.93   10.76
  -2 -21   8  722.02   23.24
  -2  21   8  725.64   23.33
  -2 -21   7  393.87   13.90
  -2  21   7  367.30   12.86
  -2 -21   6    2.76    4.38
  -2  21   6   -3.81    3.24
  -2 -21   5    4.67    4.67
  -2 -21   4  722.69   23.24
  -2 -21   3    9.52    5.14
  -2 -21   2   21.62    5.14
  -2 -21   1    7.24    4.67
  -2 -21   0  144.18    8.00
   2 -21   1    2.00    2.00
   2 -21   1    3.52    2.76
  -2 -21  -1    4.86    4.57
   2 -21   2   42.47    4.19
   2 -21   2   47.71    3.24
  -2 -21  -2   51.99    5.62
   2 -21   3   50.76    3.90
   2 -21   3   44.28    4.38
  -2 -21  -3   52.47    5.52
   2  21   3   51.80    5.52
   2 -21   4  274.16   10.38
   2 -21   4  262.45    9.62
  -2 -21  -4  279.02   10.95
   2  21   4  262.64   10.86
   2  21   5   80.56    6.57
   2 -21   6   61.23    4.76
  -2 -21  -6   47.33    5.52
   2  21   6   63.33    6.09
   2 -21   7    1.81    3.71
  -2 -21  -7    0.29    4.86
   2  21   7    0.29    5.71
   2 -21   8  210.93    8.76
  -2 -21  -8  217.79    9.81
   2  21   8  225.12   10.48
   2 -21   9   64.09    5.33
   2  21   9   65.90    7.24
   2 -21  10   51.42    5.14
   2  21  10   40.85    7.05
  -2 -22  10   -4.86    4.09
  -2  22  10   -0.76    7.81
  -2 -22   9   24.57    5.14
  -2  22   9   14.19    7.33
  -2 -22   8   33.71    5.62
  -2  22   8   39.52    6.00
  -2 -22   7  285.59   11.24
  -2  22   7  275.97   10.19
  -2 -22   6   41.71    5.62
  -2 -22   5  380.06   13.90
  -2 -22   4  120.65    7.43
  -2 -22   3   67.14    6.19
  -2 -22   2  273.40   11.14
  -2 -22   1    8.19    4.76
  -2 -22   0   96.37    6.48
   2 -22   1   81.71    3.62
  -2 -22  -1   80.47    5.71
   2 -22   2  434.15   14.28
   2 -22   2  451.86   14.38
  -2 -22  -2  471.29   16.00
   2 -22   3  548.42   17.62
   2 -22   3  586.23   18.38
  -2 -22  -3  539.37   18.09
   2 -22   4  343.58   11.81
   2 -22   4  354.16   12.47
  -2 -22  -4  337.87   12.67
   2  22   4  334.35   12.67
   2 -22   5  332.73   11.52
   2 -22   5  324.82   11.71
  -2 -22  -5  315.97   11.90
   2  22   5  326.54   12.86
   2 -22   6   97.32    5.62
  -2 -22  -6   93.70    6.67
   2  22   6  103.61    7.24
   2 -22   7   12.47    4.09
  -2 -22  -7   14.76    5.43
   2  22   7   11.14    6.00
   2 -22   8    5.24    4.29
  -2 -22  -8    1.33    5.14
   2  22   8    3.62    6.19
   2 -22   9  146.46    7.24
   2  22   9  157.13    9.52
   2 -22  10   -1.62    4.67
   2  22  10    4.09    7.14
  -2 -23   9    6.95    5.14
  -2  23   9    0.19    7.71
  -2 -23   8   66.85    6.38
  -2  23   8   63.14    6.48
  -2 -23   7   26.85    5.52
  -2 -23   6   -4.19    4.67
  -2 -23   5  228.36   10.09
  -2 -23   4  207.12    9.43
  -2 -23   3  391.58   14.09
  -2 -23   2   53.99    6.48
  -2 -23   1    3.05    4.86
  -2 -23   0  204.93    9.05
   2 -23   1   14.47    2.57
   2 -23   1   14.95    2.19
  -2 -23  -1   25.05    5.05
   2 -23   2  187.22    7.52
  -2 -23  -2  174.36    8.19
   2 -23   3    0.38    4.19
   2 -23   3    7.14    3.33
  -2 -23  -3   -1.05    4.95
   2 -23   4    3.90    3.33
   2 -23   4    6.19    4.48
  -2 -23  -4    4.09    4.67
   2  23   4    1.43    5.24
   2 -23   5  180.55    8.48
   2 -23   5  161.32    7.05
  -2 -23  -5  160.17    8.00
   2  23   5  159.41    8.86
   2 -23   6   59.52    5.43
   2 -23   6   58.18    4.95
  -2 -23  -6   49.52    5.90
   2  23   6   59.80    6.48
   2 -23   7  347.20   12.38
  -2 -23  -7  357.20   13.81
   2  23   7  365.77   14.00
   2 -23   8   85.04    5.71
   2  23   8   89.13    7.62
   2 -23   9   -0.10    4.38
   2  23   9   -1.81    6.95
  -2 -24   9  156.27    7.81
  -2  24   9  128.37    8.95
  -2 -24   8   95.61    6.67
  -2 -24   7    6.19    4.86
  -2 -24   6    1.24    4.86
  -2 -24   5  245.88   10.48
  -2 -24   4   20.09    5.52
  -2 -24   3  119.89    7.33
  -2 -24   2   72.28    6.00
  -2 -24   1    3.05    4.86
  -2 -24   0  149.99    7.62
  -2 -24  -1  493.00   16.66
   2 -24   2  580.51   18.00
   2 -24   2  580.51   18.19
  -2 -24  -2  555.56   18.38
   2 -24   3  307.49   10.48
   2 -24   3  290.73   11.05
  -2 -24  -3  285.02   11.14
   2 -24   4  380.44   13.33
   2 -24   4  371.68   12.57
  -2 -24  -4  382.82   13.90
   2 -24   5   -5.52    3.62
   2 -24   5    5.62    5.14
  -2 -24  -5    5.90    5.52
   2  24   5    6.95    5.62
   2 -24   6   -0.48    5.05
   2 -24   6    4.19    4.00
  -2 -24  -6    0.19    5.43
   2  24   6    2.95    6.09
   2 -24   7    0.76    4.09
   2 -24   7   -1.90    4.57
  -2 -24  -7   -8.67    5.71
   2  24   7   -3.24    6.38
   2 -24   8    5.90    4.48
   2  24   8    4.67    6.76
  -2 -25   8  222.45    9.62
  -2 -25   7    8.09    5.43
  -2 -25   6    3.24    5.33
  -2 -25   5   45.61    6.00
  -2 -25   4   51.33    5.90
  -2 -25   3   11.14    5.71
  -2 -25   2    7.71    4.95
  -2 -25   1   35.52    5.90
  -2 -25   0  135.61    7.81
  -2 -25  -1   45.90    5.90
   2 -25   2   19.52    2.95
   2 -25   2   15.90    4.00
  -2 -25  -2   14.86    5.43
   2 -25   3   78.47    4.76
   2 -25   3   84.66    6.19
  -2 -25  -3   70.75    6.29
   2 -25   4  105.04    7.05
   2 -25   4   92.94    5.43
  -2 -25  -4   94.18    6.67
   2 -25   5   31.04    4.38
   2 -25   5   30.66    5.43
  -2 -25  -5   38.09    5.81
   2  25   5   28.28    5.81
   2 -25   6   54.66    6.09
   2 -25   6   50.76    4.95
  -2 -25  -6   52.76    7.14
   2  25   6   54.19    6.95
   2 -25   7   26.85    5.52
   2 -25   7   42.28    5.33
  -2 -25  -7   32.85    6.48
   2  25   7   31.04    7.43
   2 -25   8   -4.29    5.62
   2 -25   8    3.14    5.05
   2  25   8    3.62    7.71
  -2 -26   7  161.03    8.95
  -2 -26   6   23.24    6.19
  -2 -26   5   76.47    7.14
  -2 -26   4   -1.24    6.00
  -2 -26   3   91.13    7.24
  -2 -26   2   31.52    6.19
  -2 -26   1   16.86    6.38
  -2 -26   0  224.17    9.71
  -2 -26  -1    8.19    5.52
   2 -26   2  396.82   13.05
  -2 -26  -2  410.34   14.57
   2 -26   3   72.28    6.19
   2 -26   3   77.61    4.76
  -2 -26  -3   71.52    6.57
   2 -26   4  148.84    8.57
   2 -26   4  143.03    6.67
  -2 -26  -4  155.22    8.67
   2 -26   5    8.57    4.19
   2 -26   5    4.76    5.52
  -2 -26  -5    6.86    6.09
   2 -26   6   -4.29    4.57
   2 -26   6    3.62    5.90
  -2 -26  -6   -6.38    6.29
   2  26   6    1.62    6.76
   2 -26   7    2.00    5.05
   2 -26   7   -2.29    5.81
  -2 -26  -7   -1.81    6.00
   2  26   7   -1.43    6.38
  -2 -27   7   17.62    6.76
  -2 -27   6   14.47    6.57
  -2 -27   5   30.28    6.00
  -2 -27   4   14.38    5.62
  -2 -27   3    3.62    6.38
  -2 -27   2   65.42    6.86
  -2 -27   1   15.62    5.81
  -2 -27   0   19.71    5.71
  -2 -27  -1    5.52    5.62
  -2 -27  -2   29.04    6.29
   2 -27   3   19.33    4.00
   2 -27   3   19.90    5.81
  -2 -27  -3   13.05    6.09
   2 -27   4    4.38    4.29
   2 -27   4   15.14    6.67
  -2 -27  -4    8.57    6.67
   2 -27   5    9.05    4.38
   2 -27   5    7.14    6.48
  -2 -27  -5    5.52    6.86
   2 -27   6    8.86    5.33
   2 -27   6    4.67    6.38
  -2 -27  -6    4.86    6.67
  -2 -28   5   48.38    7.81
  -2 -28   4   85.04    8.48
  -2 -28   3  119.04    8.28
  -2 -28   2  101.42    8.38
  -2 -28   1  152.75    9.14
  -2 -28   0   36.28    6.57
  -2 -28  -1   -1.81    6.57
  -2 -28  -2    9.24    6.38
   2 -28   3   40.09    4.19
   2 -28   3   24.00    5.33
  -2 -28  -3   40.66    7.14
   2 -28   4    9.33    4.67
   2 -28   4   15.14    6.86
  -2 -28  -4    8.76    6.48
   2 -28   5    9.52    5.33
   2 -28   5    6.95    7.43
  -2 -28  -5    3.90    7.05
  -2 -29   4    6.09    6.95
  -2 -29   3   23.05    6.76
  -2 -29   2   31.04    7.62
  -2 -29   1   -0.76    7.05
  -2 -29   0   -0.38    6.95
  -2 -29  -1   29.81    7.05
  -2 -29  -2   -2.57    6.76
  -2 -29  -3   20.95    7.71
   2 -29   4   13.24    5.33
   2 -29   4   10.67    8.09
  -2 -29  -4   13.24    7.71
  -2 -30   2   21.52    7.52
  -2 -30   1   76.09    8.00
  -2 -30   0   -1.71    6.95
  -2 -30  -1   20.19    7.62
  -2 -30  -2   80.09    9.14
  -3   0  15    5.62    4.86
  -3   0  14   12.09    4.76
  -3   0  13    5.52    4.19
  -3   0  12  196.74    8.86
  -3   0  11   -1.05    3.52
  -3   0   2 3180.63   93.04
   3   0  -1    3.05    4.67
  -3   0   1    3.81    4.19
   3   0   0  698.22   22.19
  -3   0   0  694.12   22.00
   3   0   1    5.05    5.05
  -3   0  -1   -0.57    4.38
   3   0   2  311.49   11.43
  -3   0  -2  332.73   12.19
   3   0   3    5.52    4.29
  -3   0  -3   -2.00    4.29
   3   0   4  267.78   10.28
  -3   0  -4  258.83   10.19
   3   0   5    5.71    4.19
  -3   0  -5   -3.05    3.62
   3   0   6  943.05   29.43
  -3   0  -6  969.43   30.28
   3   0   7   -7.33    3.90
   3   0   8 2293.10   68.28
   3   0   9    2.95    4.48
   3   0  10  232.83   10.00
   3   0  11   -3.24    4.76
   3   0  12    6.86    4.95
   3   0  13    0.67    4.67
   3   0  14   17.81    4.67
  -3  -1  15    7.43    4.38
  -3   1  15    0.86    4.09
  -3  -1  14   21.14    4.95
  -3   1  14   25.71    4.95
  -3  -1  13  358.35   13.05
  -3   1  13  363.01   13.24
  -3  -1  12   36.09    4.95
  -3   1  12   35.23    4.76
  -3  -1  11  646.51   21.43
  -3   1  11  649.55   21.33
  -3   1  10  537.57   18.38
  -3  -1   2  236.64    9.62
  -3   1   2  241.21    9.33
   3  -1  -1  341.30   12.00
  -3  -1   1  373.68   13.43
   3   1  -1  351.96   12.76
  -3   1   1  364.53   12.47
   3  -1   1 2253.11   66.56
  -3  -1  -1 2131.22   63.04
   3   1   1 2241.68   66.37
  -3   1  -1 2224.54   65.52
   3   1   2 9999.00  289.11
   3  -1   3   68.66    5.52
  -3  -1  -3   68.09    5.71
   3   1   3   71.04    5.90
  -3   1  -3   64.76    5.24
   3  -1   4   15.24    4.38
  -3  -1  -4   15.05    4.29
   3   1   4   25.14    4.38
  -3   1  -4   18.38    4.38
   3  -1   5   96.28    6.19
  -3  -1  -5   96.56    6.19
   3   1   5  100.66    6.57
  -3   1  -5   91.90    6.09
   3  -1   6  324.73   12.19
  -3  -1  -6  319.59   12.19
   3   1   6  336.82   12.47
  -3   1  -6  321.11   11.90
   3  -1   7  103.99    6.57
  -3  -1  -7   97.89    6.19
   3   1   7  101.32    6.48
   3  -1   8    5.43    4.67
   3   1   8    8.76    4.57
   3  -1   9  110.27    6.57
   3   1   9  108.94    6.95
   3  -1  10  245.59   10.09
   3   1  10  242.07   10.19
   3  -1  11   -1.05    4.76
   3   1  11    7.24    4.29
   3  -1  12    7.43    4.48
   3   1  12   14.57    4.86
   3  -1  13   19.90    4.57
   3   1  13   34.28    5.14
   3  -1  14    8.19    4.76
   3   1  14    7.52    4.86
  -3  -2  15    8.57    4.86
  -3   2  15    7.90    5.24
  -3  -2  14   69.42    5.62
  -3   2  14   76.75    6.38
  -3  -2  13   88.09    6.29
  -3   2  13   64.28    6.09
  -3  -2  12   14.19    4.00
  -3   2  12   16.47    4.86
  -3  -2  11  933.62   29.52
  -3   2  11  940.38   29.62
  -3   2  10    7.52    4.09
  -3  -2   2  805.06   25.33
  -3   2   2  867.25   26.57
   3  -2  -1   -3.52    3.62
  -3  -2   1    2.19    4.76
   3   2  -1   -0.86    4.76
  -3   2   1   -0.95    4.00
   3  -2   0  319.40   11.33
  -3  -2   0  345.77   12.76
   3   2   0  332.63   12.57
  -3   2   0  325.97   11.43
   3  -2   2   51.99    4.86
  -3  -2  -2   39.23    4.95
   3  -2   3  918.19   28.57
  -3  -2  -3  920.48   28.66
   3   2   3  895.43   28.28
  -3   2  -3  914.58   28.38
   3  -2   4  671.84   21.81
  -3  -2  -4  732.59   23.52
   3   2   4  728.31   23.43
  -3   2  -4  721.55   22.95
   3  -2   5 3863.42  113.32
  -3  -2  -5 3839.62  112.46
   3   2   5 3840.57  112.75
  -3   2  -5 3833.90  112.18
   3  -2   6  113.42    6.95
  -3  -2  -6  132.27    7.24
   3   2   6  138.18    7.71
   3  -2   7   54.85    5.33
  -3  -2  -7   75.23    5.90
   3   2   7   70.09    5.90
   3  -2   8  157.51    8.00
   3   2   8  153.22    8.19
   3  -2   9  799.63   25.62
   3   2   9  786.21   25.43
   3  -2  10  273.12   10.86
   3   2  10  248.36   10.48
   3  -2  11  179.03    8.38
   3   2  11  191.70    9.24
   3  -2  12   39.52    5.33
   3   2  12   39.81    5.33
   3  -2  13    1.62    4.19
   3   2  13   -9.24    4.57
   3  -2  14   27.62    4.67
   3   2  14   33.90    5.52
  -3  -3  14  202.17    8.76
  -3   3  14  161.13    7.90
  -3  -3  13   84.75    6.00
  -3   3  13  102.47    6.48
  -3  -3  12  121.32    6.76
  -3   3  12  110.85    6.48
  -3   3  11  107.80    6.86
  -3   3  10  578.23   19.62
  -3   3   9  115.61    6.67
  -3  -3   2  926.86   28.95
  -3   3   2  919.05   27.81
   3  -3  -1 2606.41   75.99
  -3  -3   1 2564.51   75.61
   3   3  -1 2622.59   77.33
  -3   3   1 2604.50   75.99
   3  -3   1 1824.58   54.09
  -3  -3  -1 1808.39   53.99
   3   3   1 1813.15   54.19
  -3   3  -1 1845.53   54.47
   3  -3   2    2.57    3.71
  -3  -3  -2    2.57    4.48
   3   3   2    0.19    4.86
  -3   3  -2    0.38    3.62
   3  -3   3   31.71    4.57
  -3  -3  -3   40.38    4.76
   3   3   3   35.81    5.33
  -3   3  -3   35.14    4.38
   3  -3   4  166.08    7.71
  -3  -3  -4  193.12    8.48
   3   3   4  182.93    8.48
  -3   3  -4  171.41    7.52
   3  -3   5 1702.69   51.33
  -3  -3  -5 1554.13   46.95
   3   3   5 1657.93   50.09
  -3   3  -5 1773.16   53.14
   3  -3   6  548.90   18.28
  -3  -3  -6  507.66   17.24
   3   3   6  526.71   18.00
   3  -3   7  364.73   13.43
  -3  -3  -7  326.73   12.28
   3   3   7  362.73   13.33
   3  -3   8  574.89   19.52
   3   3   8  576.99   19.52
   3  -3   9    2.95    4.57
   3   3   9    3.14    4.48
   3  -3  10    8.00    4.29
   3   3  10    5.71    5.24
   3  -3  11   31.81    4.86
   3   3  11   37.04    5.14
   3  -3  12  105.51    6.95
   3   3  12   84.66    6.86
   3  -3  13   40.19    4.95
   3   3  13   28.76    5.81
   3  -3  14   19.81    4.38
   3   3  14   15.71    4.29
  -3  -4  14    1.33    4.48
  -3   4  14    5.24    5.33
  -3  -4  13  108.27    6.29
  -3   4  13  103.23    6.57
  -3  -4  12   72.95    5.33
  -3   4  12  100.47    6.38
  -3   4  11   50.09    5.71
  -3   4  10    3.43    4.67
  -3   4   9    2.00    4.00
  -3   4   8  123.99    6.67
  -3  -4   2  850.49   26.76
  -3   4   2  860.39   25.90
  -3  -4   1 4762.38  138.65
   3   4  -1 4712.86  137.32
  -3   4   1 4712.86  136.56
   3  -4   0 3329.19   96.75
  -3  -4   0 3202.54   93.99
   3   4   0 3434.89  100.66
  -3   4   0 3343.48   97.13
   3  -4   1    7.33    3.62
  -3  -4  -1    4.00    4.86
   3   4   1    6.76    4.86
  -3   4  -1    8.95    3.24
   3  -4   2  801.44   24.57
  -3  -4  -2  852.96   26.85
   3   4   2  819.54   26.09
  -3   4  -2  807.92   24.95
   3  -4   3  171.60    7.43
  -3  -4  -3  193.12    8.67
   3   4   3  183.12    8.67
  -3   4  -3  169.89    7.62
   3  -4   4 2339.77   69.04
  -3  -4  -4 2432.14   71.99
   3   4   4 2267.39   67.42
  -3   4  -4 2421.66   71.42
   3   4   5  561.18   18.76
   3  -4   6  363.96   12.95
  -3  -4  -6  325.59   12.19
   3   4   6  317.21   12.09
   3   4   7   58.76    5.62
   3  -4   8  126.84    6.95
  -3  -4  -8  127.42    7.24
   3   4   8  114.75    7.33
   3  -4   9  700.31   22.66
   3   4   9  709.36   23.43
   3  -4  10  108.08    6.95
   3   4  10   92.94    6.76
   3  -4  11  283.40   11.14
   3   4  11  278.64   11.05
   3  -4  12   16.19    4.95
   3   4  12   11.52    4.76
   3  -4  13   89.23    5.62
   3   4  13   90.28    6.09
   3  -4  14   -0.10    4.48
   3   4  14   -3.24    4.48
  -3  -5  14   -4.19    3.90
  -3   5  14   -2.76    5.33
  -3  -5  13    8.95    4.57
  -3   5  13    1.52    4.86
  -3  -5  12   -0.10    3.62
  -3   5  12    3.33    4.57
  -3   5  11  420.24   15.05
  -3   5  10   87.42    6.48
  -3   5   9  135.22    7.43
  -3   5   8  741.83   23.81
  -3  -5   2  606.32   20.00
  -3   5   2  618.99   18.86
  -3  -5   1 2556.89   75.61
   3   5  -1 2409.28   71.23
  -3   5   1 2339.77   68.18
   3  -5   0 1117.98   33.04
  -3  -5   0 1123.70   34.57
   3   5   0 1057.04   32.57
  -3   5   0 1140.84   33.81
   3  -5   1  279.88    9.71
  -3  -5  -1  288.07   11.33
   3   5   1  278.35   11.14
  -3   5  -1  278.16    9.52
   3  -5   2  133.89    6.19
  -3  -5  -2  141.70    7.43
   3   5   2  136.65    8.00
  -3   5  -2  131.13    6.00
   3  -5   3   83.23    5.24
  -3  -5  -3   84.28    6.00
   3   5   3   90.56    6.38
  -3   5  -3   87.32    5.05
   3  -5   4  252.64    9.81
  -3  -5  -4  264.16   10.57
   3   5   4  265.02   10.76
   3  -5   5  199.41    8.95
  -3  -5  -5  183.41    8.38
   3   5   5  191.03    8.86
   3  -5   6   15.43    4.48
  -3  -5  -6   11.71    4.48
   3   5   6    9.24    4.95
   3  -5   7  783.64   25.05
  -3  -5  -7  755.83   24.47
   3   5   7  762.88   24.85
   3  -5   8   28.47    4.67
  -3  -5  -8   24.00    4.76
   3   5   8   21.81    5.24
   3  -5   9  528.23   17.62
   3   5   9  504.81   17.52
   3  -5  10  295.97   11.33
   3   5  10  260.07   11.14
   3  -5  11  105.99    6.76
   3   5  11   83.13    6.29
   3  -5  12  137.41    7.05
   3   5  12  129.13    7.43
   3  -5  13   -5.90    3.90
   3   5  13   -1.52    4.86
   3  -5  14   32.66    4.57
   3   5  14   20.28    4.76
  -3  -6  14   45.52    4.38
  -3   6  14   48.95    5.52
  -3  -6  13  113.80    6.57
  -3   6  13  114.37    7.33
  -3   6  12   46.57    5.14
  -3   6  11    4.95    4.86
  -3   6  10    6.86    4.29
  -3   6   9  290.73   11.43
  -3   6   8  225.50    9.52
  -3   6   7  362.54   12.95
  -3  -6   2   71.71    6.09
  -3   6   2   67.04    3.43
  -3  -6   1  225.69    9.81
   3   6  -1  229.41    9.90
  -3   6   1  207.50    6.86
   3  -6   0  432.34   13.33
  -3  -6   0  432.91   15.05
   3   6   0  450.91   15.81
  -3   6   0  455.29   14.00
   3  -6   1  157.03    6.19
  -3  -6  -1  159.41    8.00
   3   6   1  179.41    8.67
  -3   6  -1  159.89    6.09
   3  -6   2  690.12   21.52
  -3  -6  -2  715.36   23.14
   3   6   2  677.93   22.28
  -3   6  -2  705.45   21.81
   3  -6   3  172.65    7.43
  -3  -6  -3  159.41    7.81
   3   6   3  166.08    8.19
   3  -6   4  364.15   12.95
  -3  -6  -4  398.63   14.28
   3   6   4  408.34   14.86
   3  -6   5  595.56   19.81
  -3  -6  -5  579.28   19.33
   3   6   5  586.13   19.71
   3  -6   6  177.98    8.48
  -3  -6  -6  160.46    7.81
   3   6   6  162.36    8.00
   3  -6   7   67.80    5.81
  -3  -6  -7   77.80    5.90
   3   6   7   67.99    6.00
   3  -6   8   -0.10    4.29
  -3  -6  -8    2.19    4.38
   3   6   8    2.95    4.86
   3  -6   9  134.84    7.14
   3   6   9  134.94    7.81
   3  -6  10   89.90    6.00
   3   6  10   68.18    6.57
   3  -6  11  175.70    8.19
   3   6  11  163.89    8.48
   3  -6  12   -5.14    4.09
   3   6  12    2.95    4.67
   3  -6  13  103.89    6.29
   3   6  13  133.89    7.33
   3  -6  14    2.19    4.00
   3   6  14    1.24    4.67
  -3  -7  14   65.80    5.33
  -3   7  14   70.75    5.90
  -3  -7  13   30.00    4.67
  -3   7  13   26.19    5.43
  -3   7  12  105.80    6.95
  -3   7  11    4.67    4.38
  -3   7  10 1326.53   40.66
  -3   7   9  373.11   13.52
  -3   7   8 1437.00   43.52
  -3   7   7   72.37    5.33
  -3   7   6  173.22    7.33
  -3   7   5   24.85    3.62
  -3  -7   3   16.28    4.29
  -3  -7   2    4.76    4.48
  -3   7   2    1.81    1.90
  -3  -7   1  708.02   22.76
   3   7  -1  692.79   22.66
  -3   7   1  682.60   20.47
   3  -7   0  759.64   22.66
  -3  -7   0  744.31   23.81
   3   7   0  757.26   24.28
  -3   7   0  798.87   23.71
   3  -7   1  147.03    5.90
  -3  -7  -1  155.79    8.00
   3   7   1  153.98    8.19
  -3   7  -1  138.18    5.71
   3  -7   2  228.36    8.57
  -3  -7  -2  199.12    8.76
   3   7   2  219.88    9.62
   3  -7   3   10.86    3.62
  -3  -7  -3   18.38    4.57
   3   7   3   10.95    5.05
   3  -7   4  209.60    8.57
  -3  -7  -4  216.93    9.24
   3   7   4  228.93    9.81
   3  -7   5  633.17   20.66
  -3  -7  -5  609.75   20.19
   3   7   5  653.93   21.52
   3  -7   6   10.76    3.90
  -3  -7  -6   12.86    4.29
   3   7   6   16.66    4.86
   3  -7   7  228.64    9.71
  -3  -7  -7  218.93    9.52
   3   7   7  204.07    9.24
   3  -7   8  438.24   15.62
  -3  -7  -8  448.81   16.00
   3   7   8  460.24   16.57
   3  -7   9   27.52    4.95
   3   7   9   33.71    5.71
   3  -7  10  219.22    9.62
   3   7  10  210.36    9.62
   3  -7  11  450.53   15.43
   3   7  11  424.43   15.14
   3  -7  12  737.93   23.62
   3   7  12  726.40   23.33
   3  -7  13  102.18    6.19
   3   7  13  110.66    7.43
   3  -7  14   67.61    5.14
   3   7  14   78.56    6.09
  -3  -8  14  107.70    6.00
  -3   8  14  111.04    6.86
  -3  -8  13   73.14    5.52
  -3   8  13   72.75    6.19
  -3   8  12  108.37    6.86
  -3   8  11 1005.61   31.23
  -3   8  10   81.23    6.29
  -3   8   9   62.09    5.62
  -3   8   8  716.88   23.14
  -3   8   7 2199.78   65.23
  -3   8   6  627.75   19.90
  -3   8   5 1354.15   40.38
  -3   8   4  400.72   12.86
  -3  -8   3    9.43    4.95
  -3   8   3   11.33    2.10
  -3  -8   2   87.42    6.19
  -3   8   2   72.09    2.76
  -3   8   2   75.23    2.95
  -3  -8   1  402.15   14.28
   3   8  -1  405.48   14.38
   3  -8   0  277.12    8.76
  -3  -8   0  284.35   11.24
   3   8   0  269.40   10.86
   3  -8   1 2673.07   77.99
  -3  -8  -1 2523.56   74.66
   3   8   1 2541.65   75.23
   3  -8   2  206.74    7.71
  -3  -8  -2  208.74    9.05
   3   8   2  219.22    9.43
   3  -8   3  115.42    5.81
  -3  -8  -3  113.23    6.57
   3   8   3  119.89    7.24
   3  -8   4  108.94    5.52
  -3  -8  -4  110.47    6.48
   3   8   4   92.56    6.29
   3  -8   5  758.59   23.90
  -3  -8  -5  795.06   25.33
   3   8   5  755.35   24.47
   3   8   6  318.25   12.19
   3  -8   7   99.04    6.09
  -3  -8  -7   99.23    6.48
   3   8   7  103.13    7.05
   3  -8   8  259.02   10.48
  -3  -8  -8  272.45   11.05
   3   8   8  256.64   10.95
   3  -8   9 1391.29   42.38
   3   8   9 1371.29   42.09
   3  -8  10  128.18    7.62
   3   8  10  143.99    7.90
   3  -8  11   84.75    6.29
   3   8  11   80.09    6.67
   3  -8  12    3.43    4.57
   3   8  12   -5.62    5.14
   3  -8  13    5.71    4.29
   3   8  13   13.33    5.14
  -3  -9  14   10.67    4.57
  -3   9  14    4.29    4.76
  -3  -9  13   21.90    4.29
  -3   9  13   26.28    5.05
  -3   9  12    4.95    4.48
  -3   9  11   17.05    4.57
  -3   9  10  477.57   16.57
  -3   9   9 1475.09   44.76
  -3   9   8 1067.51   32.95
  -3   9   7  481.09   16.00
  -3   9   6  119.61    5.81
  -3   9   5    1.05    2.86
  -3   9   4  371.01   12.00
  -3  -9   3   15.24    4.67
  -3   9   3   19.43    2.10
  -3  -9   2   86.47    6.19
  -3  -9   1   35.52    5.24
   3  -9   0  326.73   10.09
  -3  -9   0  345.49   12.86
   3   9   0  334.73   12.47
   3  -9   1   11.24    2.29
  -3  -9  -1    6.38    4.38
   3   9   1    7.33    4.76
   3  -9   2  658.12   20.19
  -3  -9  -2  676.69   22.00
   3   9   2  630.32   20.86
   3  -9   3    5.90    3.24
  -3  -9  -3    6.76    4.29
   3   9   3    6.00    5.05
   3  -9   4    1.52    2.95
  -3  -9  -4    0.86    4.19
   3   9   4   -2.00    4.76
   3  -9   5   81.80    5.43
  -3  -9  -5   74.37    5.81
   3   9   5   72.09    6.19
   3   9   6  186.27    8.95
   3  -9   7  256.26   10.19
  -3  -9  -7  248.45   10.38
   3   9   7  243.50   10.38
   3  -9   8  109.89    6.48
  -3  -9  -8  102.47    6.86
   3   9   8  107.13    7.14
   3  -9   9    9.62    4.48
  -3  -9  -9    4.76    4.48
   3   9   9    7.14    4.67
   3  -9  10   79.04    5.71
   3   9  10   76.75    6.48
   3  -9  11  180.55    8.38
   3   9  11  172.94    8.57
   3  -9  12   35.90    4.67
   3   9  12   32.19    5.62
   3  -9  13   31.33    4.48
   3   9  13   33.14    5.52
  -3 -10  14    1.24    3.81
  -3  10  14   -5.33    4.95
  -3 -10  13   16.76    4.29
  -3  10  13   15.90    5.33
  -3  10  12   71.71    6.19
  -3  10  11  154.08    8.00
  -3  10  10  203.12    9.05
  -3  10   9  151.89    7.62
  -3  10   8  896.29   28.09
  -3  10   7  111.99    6.09
  -3  10   6 3093.98   90.56
  -3  10   5  504.33   16.00
  -3  10   4  123.04    4.95
  -3 -10   3  353.11   13.05
  -3  10   3  315.21    9.81
  -3 -10   2  137.61    7.05
  -3 -10   1   47.14    5.52
   3 -10   0  135.61    4.57
  -3 -10   0  156.27    8.19
   3  10   0  142.56    7.62
   3 -10   1  579.08   17.52
  -3 -10  -1  559.66   18.76
   3  10   1  603.18   19.90
   3 -10   2  248.17    8.48
  -3 -10  -2  222.26    9.43
   3  10   2  234.26   10.09
   3 -10   3 1834.10   54.38
  -3 -10  -3 1860.77   55.71
   3  10   3 1795.06   53.99
   3 -10   4  421.48   14.09
  -3 -10  -4  407.29   14.67
   3  10   4  413.29   15.05
   3 -10   5    7.33    4.19
  -3 -10  -5    7.71    4.38
   3  10   5   12.09    4.95
   3 -10   6   43.52    5.05
  -3 -10  -6   40.38    5.14
   3  10   6   42.00    5.62
   3 -10   7    6.29    4.38
  -3 -10  -7    8.48    5.14
   3  10   7    8.95    5.33
   3 -10   8   27.14    4.67
  -3 -10  -8   18.47    4.76
   3  10   8   35.14    5.90
   3 -10   9  200.65    8.95
  -3 -10  -9  204.55    9.24
   3  10   9  198.46    9.33
   3 -10  10   -1.52    4.29
   3  10  10    2.76    4.67
   3 -10  11   82.18    5.62
   3  10  11   77.14    6.48
   3 -10  12    4.00    4.48
   3  10  12    9.71    5.05
   3 -10  13    8.86    4.29
   3  10  13   -9.90    5.33
  -3 -11  14   99.32    5.62
  -3  11  14  105.23    7.43
  -3 -11  13   14.28    3.90
  -3  11  13    7.62    5.14
  -3  11  12  394.53   14.28
  -3  11  11   20.57    5.24
  -3  11  10   14.38    4.67
  -3  11   9   63.14    5.43
  -3  11   8  344.73   12.47
  -3  11   7   -1.62    3.52
  -3  11   6  574.32   18.38
  -3  11   5  236.45    8.48
  -3 -11   4  863.53   27.43
  -3  11   4  915.34   27.43
  -3 -11   3   10.38    4.86
  -3 -11   2  126.27    7.14
  -3 -11   1  610.99   20.19
  -3 -11   0  222.55    9.81
   3  11   0  230.36    9.81
   3 -11   1  558.42   16.95
  -3 -11  -1  533.85   18.00
   3  11   1  585.18   19.52
   3 -11   2  435.39   13.90
  -3 -11  -2  421.48   14.76
   3  11   2  414.82   14.86
   3 -11   3  369.30   12.76
  -3 -11  -3  417.29   14.67
   3  11   3  399.77   14.47
   3 -11   4  288.26   10.76
  -3 -11  -4  297.59   11.71
   3  11   4  307.97   12.19
   3 -11   5  832.49   26.28
  -3 -11  -5  896.67   28.47
   3  11   5  852.49   27.24
   3 -11   6 1035.13   32.47
  -3 -11  -6 1034.18   32.19
   3  11   6 1058.94   33.14
   3 -11   7   34.95    5.14
  -3 -11  -7   35.33    5.24
   3  11   7   36.85    5.52
   3 -11   8  421.77   15.24
  -3 -11  -8  452.05   16.38
   3  11   8  465.29   16.57
   3 -11   9   32.95    5.33
  -3 -11  -9   27.33    5.24
   3  11   9   26.00    5.52
   3 -11  10   38.76    5.05
   3  11  10   32.95    5.52
   3 -11  11   59.33    5.52
   3  11  11   51.90    5.62
   3 -11  12   12.95    4.29
   3  11  12   17.52    5.24
   3 -11  13   48.28    4.67
   3  11  13   60.28    6.09
  -3 -12  13    6.48    3.71
  -3  12  13    9.81    5.62
  -3  12  12   91.90    7.14
  -3  12  11  131.03    7.33
  -3  12  10   34.00    4.95
  -3  12   9   91.32    6.09
  -3  12   8  458.81   15.81
  -3  12   7  444.43   14.86
  -3  12   6    4.38    3.24
  -3  12   5  111.04    5.14
  -3 -12   4  507.95   17.33
  -3  12   4  534.42   16.38
  -3 -12   3  531.47   18.19
  -3 -12   2   98.18    6.48
  -3 -12   1   23.62    4.76
  -3 -12   0 1118.94   34.47
   3  12   0 1121.79   34.76
   3 -12   1 1602.70   47.14
  -3 -12  -1 1566.51   47.23
   3  12   1 1620.79   48.95
   3 -12   2  138.75    5.71
  -3 -12  -2  121.99    6.67
   3  12   2  121.80    7.24
   3 -12   3 4236.72  123.32
  -3 -12  -3 4320.52  126.18
   3  12   3 4289.09  125.61
   3 -12   4  120.46    6.19
  -3 -12  -4  126.18    7.05
   3  12   4  125.80    7.71
   3 -12   5 1829.34   54.47
  -3 -12  -5 1936.00   58.18
   3  12   5 1872.19   56.38
   3 -12   6  155.70    7.52
  -3 -12  -6  154.08    8.28
   3  12   6  156.94    8.28
   3 -12   7    3.43    4.19
  -3 -12  -7    4.19    4.76
   3  12   7    8.95    5.62
   3 -12   8   21.33    4.67
  -3 -12  -8   16.66    4.67
   3  12   8   15.14    5.62
   3 -12   9    8.09    4.19
  -3 -12  -9   16.38    4.76
   3  12   9   11.52    4.76
   3 -12  10   87.99    6.00
   3  12  10  108.08    6.76
   3 -12  11    8.28    4.19
   3  12  11    4.29    4.95
   3 -12  12    0.76    3.90
   3  12  12    6.00    4.95
   3 -12  13   73.80    5.24
   3  12  13   74.94    6.38
  -3 -13  13   20.66    4.00
  -3  13  13   24.66    6.00
  -3  13  12   56.95    6.38
  -3  13  11   25.62    5.81
  -3  13  10   -4.38    4.57
  -3  13   9  942.95   29.43
  -3  13   8    4.95    4.29
  -3  13   7    3.43    3.81
  -3  13   6  181.79    7.33
  -3  13   5 1029.42   30.95
  -3 -13   4  503.85   17.14
  -3  13   4  489.95   15.05
  -3 -13   3   -0.86    4.19
  -3 -13   2   78.75    6.48
  -3 -13   1  249.78   10.19
  -3 -13   0   10.48    4.19
   3  13   0   13.43    4.57
   3 -13   1    7.14    2.10
  -3 -13  -1    6.48    4.29
   3  13   1   -0.10    4.29
   3 -13   2   14.38    2.76
  -3 -13  -2   11.81    4.09
   3  13   2   16.66    5.14
   3 -13   3 1121.79   33.71
  -3 -13  -3 1129.41   34.66
   3  13   3 1117.03   34.76
   3 -13   4  476.05   15.52
  -3 -13  -4  447.19   15.62
   3  13   4  467.10   16.57
   3 -13   5   16.47    3.43
  -3 -13  -5   24.66    4.67
   3  13   5   20.76    5.52
   3 -13   6 1340.82   40.38
  -3 -13  -6 1480.80   45.23
   3  13   6 1377.01   42.47
   3  13   7  418.53   15.52
   3 -13   8  689.36   21.90
  -3 -13  -8  707.26   23.05
   3  13   8  689.45   22.95
   3 -13   9  212.74    8.76
  -3 -13  -9  203.41    9.24
   3  13   9  194.46    9.05
   3 -13  10  118.75    6.57
   3  13  10  114.94    7.14
   3 -13  11  113.99    6.29
   3  13  11   96.37    6.95
   3 -13  12   61.14    5.05
   3  13  12   39.23    6.00
   3 -13  13    2.48    4.48
   3  13  13    0.10    5.43
  -3 -14  13   39.71    4.57
  -3  14  13   39.52    6.38
  -3  14  12  457.95   16.47
  -3  14  11   19.81    5.62
  -3  14  10   54.66    5.81
  -3  14   9   30.09    5.33
  -3  14   8  368.15   13.05
  -3  14   7  142.18    6.76
  -3  14   6  529.38   16.95
  -3 -14   5  341.39   13.43
  -3  14   5  349.96   11.43
  -3 -14   4  180.65    8.76
  -3  14   4  162.75    5.52
  -3 -14   3    4.67    4.38
  -3 -14   2  144.65    8.19
  -3 -14   1  403.10   14.28
  -3 -14   0   78.56    5.90
   3  14   0   61.71    5.33
   3 -14   1  352.92   11.05
  -3 -14  -1  342.54   12.57
   3  14   1  366.06   13.52
   3 -14   2    7.90    2.48
  -3 -14  -2    6.57    4.19
   3  14   2    4.48    4.48
   3 -14   3  479.29   15.24
  -3 -14  -3  521.66   17.52
   3  14   3  496.71   17.24
   3 -14   4   47.33    4.19
  -3 -14  -4   42.76    5.05
   3  14   4   53.04    5.81
   3 -14   5  633.08   20.19
  -3 -14  -5  666.70   21.90
   3  14   5  691.36   23.05
   3 -14   6    1.71    3.62
  -3 -14  -6    7.24    5.43
   3  14   6    4.48    5.62
   3 -14   7  397.58   13.90
  -3 -14  -7  437.19   15.62
   3  14   7  393.58   14.57
   3 -14   8  354.92   12.86
  -3 -14  -8  373.49   13.81
   3  14   8  356.06   13.71
   3 -14   9   24.76    4.76
  -3 -14  -9   24.38    5.14
   3  14   9   17.24    5.81
   3 -14  10   35.43    4.95
   3  14  10   35.43    6.19
   3 -14  11   94.94    5.71
   3  14  11   72.85    6.76
   3 -14  12   -2.29    4.19
   3  14  12    4.00    5.43
  -3 -15  13   32.09    4.38
  -3  15  13   39.04    7.05
  -3  15  12    2.29    6.09
  -3  15  11  150.84    8.38
  -3  15  10   57.71    5.81
  -3  15   9   77.23    5.81
  -3  15   8  339.49   12.19
  -3  15   7  206.07    8.28
  -3  15   6  159.51    6.67
  -3 -15   5  771.26   24.95
  -3  15   5  759.45   23.14
  -3 -15   4  165.98    8.38
  -3 -15   3    1.52    5.05
  -3 -15   2    2.48    4.67
  -3 -15   1  257.31   10.38
  -3 -15   0   93.61    6.00
   3 -15   1    0.00    2.00
   3 -15   1    4.19    1.62
  -3 -15  -1   -1.81    4.29
   3  15   1    0.29    4.29
   3 -15   2  277.31    9.33
  -3 -15  -2  267.31   10.57
   3  15   2  285.50   11.62
   3 -15   3   -3.81    2.67
  -3 -15  -3   -2.38    4.09
   3  15   3    6.00    4.76
   3 -15   4  163.89    7.24
  -3 -15  -4  161.60    8.28
   3  15   4  160.65    8.76
   3 -15   5   67.61    5.33
  -3 -15  -5   66.47    5.71
   3  15   5   71.80    6.38
   3 -15   6  121.23    6.67
  -3 -15  -6  123.70    7.33
   3  15   6  117.23    7.90
   3 -15   7    9.24    4.38
  -3 -15  -7    5.52    4.76
   3  15   7    2.48    4.86
   3 -15   8  118.27    6.67
  -3 -15  -8  124.08    7.33
   3  15   8  130.75    7.62
   3 -15   9   11.43    4.19
  -3 -15  -9   -0.86    4.57
   3  15   9   10.67    5.14
   3 -15  10   27.14    4.57
   3  15  10   20.09    5.90
   3 -15  11  292.07   10.76
   3  15  11  291.49   11.43
   3 -15  12   39.04    5.05
   3  15  12   31.33    6.38
  -3  16  12   14.00    6.00
  -3  16  11   -0.76    5.62
  -3  16  10   12.67    5.62
  -3  16   9   49.14    5.52
  -3  16   8   75.99    5.33
  -3  16   7   61.33    4.76
  -3 -16   6  100.18    6.95
  -3  16   6   99.51    5.24
  -3 -16   5   56.09    5.81
  -3  16   5   54.38    3.24
  -3 -16   4 1724.59   52.09
  -3 -16   3 1022.75   32.09
  -3 -16   2  706.12   22.95
  -3 -16   1  262.64   10.48
  -3 -16   0   -2.10    4.29
   3 -16   1   17.24    1.90
   3 -16   1   13.71    2.10
  -3 -16  -1   13.71    4.38
   3  16   1   15.43    4.95
   3 -16   2   65.04    3.90
  -3 -16  -2   57.99    5.52
   3  16   2   52.19    5.71
   3 -16   3   25.81    3.52
  -3 -16  -3   19.62    5.24
   3  16   3   24.66    5.33
   3 -16   4    2.00    3.14
  -3 -16  -4   -1.05    4.95
   3  16   4    5.43    4.48
   3 -16   5  148.08    7.05
  -3 -16  -5  161.89    8.19
   3  16   5  151.32    8.57
   3 -16   6   13.62    3.71
  -3 -16  -6   14.76    5.24
   3  16   6   23.62    5.52
   3 -16   7    2.67    3.81
  -3 -16  -7    1.62    4.48
   3  16   7    1.71    5.62
   3 -16   8   11.52    3.90
  -3 -16  -8    9.62    4.86
   3  16   8   12.09    4.86
   3 -16   9  176.65    8.09
  -3 -16  -9  181.70    8.48
   3  16   9  166.27    8.95
   3 -16  10   24.38    4.67
   3  16  10   24.38    5.43
   3 -16  11   68.47    5.33
   3  16  11   65.52    6.19
   3 -16  12    2.76    4.29
   3  16  12   -2.57    5.81
  -3  17  12    4.38    6.19
  -3  17  11    9.05    6.09
  -3  17  10  186.74    9.05
  -3  17   9    2.38    4.86
  -3  17   8  387.58   13.52
  -3 -17   7  151.51    7.81
  -3  17   7  139.80    6.67
  -3 -17   6  184.93    8.95
  -3  17   6  178.74    7.05
  -3 -17   5 1115.13   34.66
  -3  17   5 1204.64   40.38
  -3 -17   4    7.71    5.14
  -3 -17   3  293.30   11.52
  -3 -17   2  435.67   15.43
  -3 -17   1  446.81   15.71
  -3 -17   0    2.67    4.76
   3 -17   1    4.09    1.90
   3 -17   1    7.24    1.81
  -3 -17  -1    6.38    4.29
   3  17   1    1.33    4.76
   3 -17   2  105.42    4.95
   3 -17   2  111.04    4.95
  -3 -17  -2  115.61    7.05
   3  17   2  117.89    7.33
   3 -17   3 1017.04   30.76
  -3 -17  -3 1062.75   33.14
   3  17   3 1062.75   33.23
   3 -17   4  158.17    6.57
  -3 -17  -4  169.03    8.38
   3  17   4  148.94    7.90
   3 -17   5   84.18    4.86
  -3 -17  -5   99.70    6.86
   3  17   5   92.09    7.05
   3 -17   6  117.99    5.90
  -3 -17  -6  130.65    8.00
   3  17   6  113.89    7.62
   3  17   7  231.31   10.38
   3 -17   8  297.30   11.24
  -3 -17  -8  267.02   10.86
   3  17   8  286.73   12.00
   3 -17   9  254.93   10.00
  -3 -17  -9  258.64   10.76
   3  17   9  243.50   10.67
   3 -17  10   56.09    5.24
   3  17  10   44.66    6.48
   3 -17  11    3.90    4.29
   3  17  11   -2.10    5.90
  -3  18  12  147.41    9.52
  -3  18  11   11.90    7.05
  -3  18  10    2.76    5.52
  -3  18   9   10.76    5.43
  -3  18   8   -2.38    4.29
  -3 -18   7  121.04    7.24
  -3  18   7  136.84    6.57
  -3 -18   6   70.95    6.29
  -3  18   6   59.42    3.90
  -3 -18   5   56.85    5.90
  -3 -18   4   94.66    6.76
  -3 -18   3  231.21   10.19
  -3 -18   2  119.51    7.05
  -3 -18   1   64.76    6.38
  -3 -18   0   -4.48    5.05
   3 -18   1  142.08    4.76
   3 -18   1  132.75    4.86
  -3 -18  -1  125.51    6.95
   3 -18   2  440.91   14.00
   3 -18   2  446.15   13.90
  -3 -18  -2  426.62   15.05
   3  18   2  422.15   15.14
   3 -18   3  594.99   18.57
  -3 -18  -3  594.32   19.81
   3  18   3  589.66   19.90
   3 -18   4  180.36    7.33
  -3 -18  -4  187.60    8.76
   3  18   4  179.32    8.95
   3 -18   5    3.14    3.90
  -3 -18  -5    5.71    4.76
   3  18   5    4.09    5.43
   3 -18   6   38.85    4.67
  -3 -18  -6   42.66    5.52
   3  18   6   44.76    6.29
   3 -18   7  156.65    7.52
  -3 -18  -7  184.46    8.76
   3  18   7  166.94    8.76
   3 -18   8   37.04    4.67
  -3 -18  -8   37.71    5.43
   3  18   8   30.28    6.38
   3 -18   9   40.85    5.05
  -3 -18  -9   46.57    5.90
   3  18   9   35.43    6.00
   3 -18  10  203.12    8.76
   3  18  10  184.08    9.62
   3 -18  11   -6.57    4.29
   3  18  11    1.24    5.33
  -3  19  11   -6.29    7.24
  -3  19  10   43.04    6.95
  -3  19   9  296.26   11.71
  -3 -19   8  158.27    7.71
  -3  19   8  141.03    7.14
  -3 -19   7    5.90    4.67
  -3  19   7    6.38    3.62
  -3 -19   6   49.23    5.52
  -3  19   6   34.00    2.29
  -3 -19   5  629.84   21.05
  -3 -19   4   60.57    5.81
  -3 -19   3  521.00   17.81
  -3 -19   2  364.44   13.81
  -3 -19   1   77.42    6.48
  -3 -19   0   89.90    6.48
  -3 -19  -1   99.70    6.86
   3 -19   2  213.98    7.81
   3 -19   2  212.65    7.52
  -3 -19  -2  203.12    9.14
   3  19   2  208.26    9.62
   3 -19   3  159.60    6.67
   3 -19   3  154.27    6.38
  -3 -19  -3  142.27    7.81
   3  19   3  162.27    8.48
   3 -19   4   85.90    5.14
  -3 -19  -4   83.13    6.57
   3  19   4   67.04    6.38
   3 -19   5  102.66    5.52
  -3 -19  -5   99.04    6.67
   3  19   5   85.23    7.14
   3 -19   6  120.08    6.09
  -3 -19  -6  108.66    7.14
   3  19   6  116.85    7.71
   3  19   7  734.21   24.00
   3 -19   8   35.33    4.95
  -3 -19  -8   37.90    5.14
   3  19   8   37.42    5.90
   3 -19   9  369.87   13.14
  -3 -19  -9  367.68   14.00
   3  19   9  388.15   14.47
   3 -19  10   10.95    4.38
   3  19  10   -3.24    6.09
   3 -19  11   25.81    4.95
   3  19  11   22.57    6.86
  -3  20  11    4.76    7.81
  -3 -20  10   -1.52    3.52
  -3  20  10    3.33    7.33
  -3 -20   9   -2.19    4.00
  -3  20   9   -1.43    6.00
  -3 -20   8   13.71    5.14
  -3  20   8   12.00    5.14
  -3 -20   7   13.52    5.05
  -3  20   7   11.90    3.24
  -3 -20   6   23.71    5.24
  -3 -20   5   97.99    6.76
  -3 -20   4  469.29   16.38
  -3 -20   3   26.85    5.43
  -3 -20   2   62.37    6.19
  -3 -20   1   66.09    6.09
  -3 -20   0   10.86    5.14
  -3 -20  -1   10.00    5.05
   3 -20   2 1364.63   40.47
   3 -20   2 1304.63   38.76
  -3 -20  -2 1312.25   40.28
   3  20   2 1306.54   40.09
   3 -20   3   26.66    3.33
   3 -20   3   25.24    3.71
  -3 -20  -3   27.90    5.71
   3  20   3   20.09    5.71
   3 -20   4 1133.22   34.09
  -3 -20  -4 1134.17   35.14
   3  20   4 1175.12   36.57
   3 -20   5   17.43    3.81
  -3 -20  -5   14.00    5.05
   3  20   5   14.95    5.52
   3 -20   6    6.86    4.00
  -3 -20  -6    5.33    5.24
   3  20   6    3.62    4.76
   3 -20   7   -2.00    3.90
  -3 -20  -7   -7.05    5.14
   3  20   7    1.33    5.81
   3 -20   8   85.80    5.90
  -3 -20  -8   81.13    6.86
   3  20   8   82.37    7.24
   3 -20   9   45.23    5.24
  -3 -20  -9   25.24    5.90
   3  20   9   43.23    6.67
   3 -20  10   28.38    4.95
   3  20  10   33.43    6.76
  -3 -21  10   31.81    4.86
  -3  21  10   22.66    8.57
  -3 -21   9   23.71    5.24
  -3  21   9   20.19    6.57
  -3 -21   8  182.65    8.86
  -3  21   8  155.51    7.43
  -3 -21   7    3.52    4.86
  -3 -21   6   26.85    5.24
  -3 -21   5  201.79    9.14
  -3 -21   4  173.03    8.95
  -3 -21   3  225.60   10.00
  -3 -21   2   67.71    5.90
  -3 -21   1  340.44   12.86
  -3 -21   0  145.13    8.09
  -3 -21  -1  246.26   10.67
   3 -21   2   90.18    4.67
   3 -21   2  102.37    4.38
  -3 -21  -2   87.04    6.67
   3 -21   3  289.88   10.28
   3 -21   3  313.11   10.86
  -3 -21  -3  272.93   11.24
   3  21   3  308.73   12.19
   3 -21   4    3.52    3.52
   3 -21   4   -3.52    3.43
  -3 -21  -4    1.05    4.76
   3  21   4   -1.24    5.43
   3 -21   5  333.97   11.62
  -3 -21  -5  362.54   13.43
   3  21   5  349.77   13.24
   3 -21   6  414.43   14.09
  -3 -21  -6  395.67   14.28
   3  21   6  412.34   15.14
   3 -21   7   28.76    4.76
  -3 -21  -7   35.90    5.52
   3  21   7   43.14    6.67
   3 -21   8    4.76    4.48
  -3 -21  -8   10.00    5.71
   3  21   8    6.00    6.19
   3 -21   9   13.24    4.76
  -3 -21  -9   26.00    5.71
   3  21   9   14.76    6.57
   3 -21  10   17.33    5.05
   3  21  10   14.57    6.76
  -3 -22  10   54.38    5.24
  -3  22  10   40.19    9.14
  -3 -22   9   12.47    5.33
  -3  22   9   14.95    6.76
  -3 -22   8  100.18    7.05
  -3 -22   7   39.04    5.52
  -3 -22   6  127.80    7.14
  -3 -22   5    0.10    4.67
  -3 -22   4   89.42    6.76
  -3 -22   3   14.47    4.86
  -3 -22   2   38.85    5.62
  -3 -22   1   18.19    5.14
  -3 -22   0  573.94   19.24
  -3 -22  -1  317.97   12.19
   3 -22   2  279.02    9.43
   3 -22   2  286.07    9.24
  -3 -22  -2  309.97   12.19
   3 -22   3  211.22    8.38
   3 -22   3  228.64    8.28
  -3 -22  -3  225.98    9.90
   3  22   3  217.31    9.52
   3 -22   4    6.00    4.38
   3 -22   4    2.19    3.43
  -3 -22  -4   -2.10    4.67
   3  22   4    3.90    5.33
   3 -22   5   36.47    4.38
  -3 -22  -5   26.19    5.62
   3  22   5   36.76    6.09
   3 -22   6    3.33    3.90
  -3 -22  -6    6.09    5.43
   3  22   6   12.95    5.62
   3 -22   7  294.54   10.86
  -3 -22  -7  309.21   12.28
   3  22   7  309.40   12.76
   3 -22   8  249.59   10.09
  -3 -22  -8  236.64   10.57
   3  22   8  245.98   11.33
   3 -22   9   19.33    4.86
  -3 -22  -9    9.81    6.38
   3  22   9   15.05    6.95
  -3 -23   9  834.30   26.09
  -3  23   9  807.25   27.52
  -3 -23   8  145.51    7.90
  -3 -23   7  131.42    7.62
  -3 -23   6  228.83    9.71
  -3 -23   5  317.59   12.28
  -3 -23   4  183.89    8.95
  -3 -23   3   -2.10    4.86
  -3 -23   2   78.09    6.48
  -3 -23   1  199.31    9.52
  -3 -23   0   83.71    6.57
  -3 -23  -1   13.33    4.95
   3 -23   2  168.75    5.81
  -3 -23  -2  170.08    8.28
   3 -23   3  576.23   18.00
   3 -23   3  595.65   18.95
  -3 -23  -3  574.89   19.05
   3 -23   4   14.09    5.24
   3 -23   4   11.90    3.62
  -3 -23  -4    9.81    5.05
   3  23   4   17.43    5.81
   3 -23   5   -1.90    4.29
   3 -23   5    2.57    4.00
  -3 -23  -5    0.19    5.24
   3  23   5   -3.33    5.81
   3 -23   6    6.76    4.29
  -3 -23  -6    8.38    5.33
   3  23   6    3.05    6.19
   3 -23   7  206.93    8.76
  -3 -23  -7  211.41   10.09
   3  23   7  178.17    9.52
   3 -23   8   24.95    5.24
  -3 -23  -8   18.76    6.19
   3  23   8   23.14    6.86
   3 -23   9   20.86    5.43
   3  23   9   33.71    7.43
  -3 -24   9    6.29    5.05
  -3 -24   8   25.24    5.05
  -3 -24   7   94.18    7.14
  -3 -24   6   67.52    6.29
  -3 -24   5    0.19    5.05
  -3 -24   4   63.61    6.38
  -3 -24   3  613.94   20.38
  -3 -24   2   24.57    5.33
  -3 -24   1   42.00    5.81
  -3 -24   0  104.18    6.76
  -3 -24  -1    0.48    4.86
  -3 -24  -2   51.90    5.90
   3 -24   3  151.13    6.67
   3 -24   3  158.65    6.19
  -3 -24  -3  162.17    8.28
   3 -24   4    4.00    3.81
   3 -24   4    3.05    5.14
  -3 -24  -4   -0.48    5.62
   3  24   4    2.19    5.52
   3 -24   5  202.36    8.95
   3 -24   5  198.84    8.09
  -3 -24  -5  194.93    9.52
   3  24   5  200.17   10.00
   3 -24   6   49.52    5.33
   3 -24   6   61.61    5.24
  -3 -24  -6   42.28    6.29
   3  24   6   59.33    6.86
   3 -24   7    0.19    4.86
  -3 -24  -7    6.38    5.90
   3  24   7  -11.43    6.29
   3 -24   8  129.70    7.52
  -3 -24  -8  106.94    8.19
   3  24   8  108.56    8.28
  -3 -25   8   11.52    5.05
  -3 -25   7  248.36   10.38
  -3 -25   6   22.57    5.90
  -3 -25   5   11.52    5.62
  -3 -25   4   13.62    5.05
  -3 -25   3  344.16   12.76
  -3 -25   2   -0.48    5.05
  -3 -25   1   68.95    6.38
  -3 -25   0    6.86    5.43
  -3 -25  -1   26.85    5.33
  -3 -25  -2   91.80    6.95
   3 -25   3   25.24    4.38
   3 -25   3   31.81    3.52
  -3 -25  -3   33.52    6.19
   3 -25   4   90.18    6.48
   3 -25   4   98.09    5.62
  -3 -25  -4   87.23    7.14
   3 -25   5   92.85    5.81
   3 -25   5   97.51    6.95
  -3 -25  -5   97.32    7.43
   3  25   5   76.66    7.43
   3 -25   6  128.46    6.67
   3 -25   6  111.70    7.14
  -3 -25  -6  126.65    8.19
   3  25   6  113.51    8.00
   3 -25   7   45.14    6.48
   3 -25   7   59.33    6.09
  -3 -25  -7   41.52    7.05
   3  25   7   51.33    7.81
  -3 -26   7   18.76    5.52
  -3 -26   6  102.85    7.81
  -3 -26   5   11.90    6.00
  -3 -26   4  170.17    8.86
  -3 -26   3   78.09    7.05
  -3 -26   2   51.52    6.48
  -3 -26   1   91.80    7.24
  -3 -26   0  144.65    8.09
  -3 -26  -1  310.73   12.28
  -3 -26  -2    9.24    5.33
  -3 -26  -3   72.56    7.05
   3 -26   4   63.52    4.86
   3 -26   4   63.80    6.48
  -3 -26  -4   78.75    7.05
   3 -26   5   18.38    6.00
   3 -26   5   28.38    4.95
  -3 -26  -5   31.62    7.24
   3  26   5   21.62    5.52
   3 -26   6   77.71    7.24
   3 -26   6   87.04    6.29
  -3 -26  -6   78.28    8.09
   3  26   6   71.23    8.09
   3 -26   7   24.19    6.76
   3 -26   7   36.28    6.95
  -3 -26  -7   23.90    7.24
   3  26   7   25.24    6.95
  -3 -27   6   39.90    6.95
  -3 -27   5   11.90    6.48
  -3 -27   4  135.42    8.38
  -3 -27   3   32.38    6.57
  -3 -27   2  574.23   19.43
  -3 -27   1   84.56    8.09
  -3 -27   0  115.51    7.81
  -3 -27  -1    7.05    5.81
  -3 -27  -2    3.90    5.62
  -3 -27  -3   -0.48    6.00
   3 -27   4   34.47    6.00
   3 -27   4   36.66    4.76
  -3 -27  -4   37.71    6.95
   3 -27   5   23.81    6.95
   3 -27   5   26.57    5.14
  -3 -27  -5    9.90    6.48
   3 -27   6   11.43    6.00
   3 -27   6   16.66    7.05
  -3 -27  -6   20.28    7.14
   3  27   6   10.86    6.38
  -3 -28   5    8.95    6.38
  -3 -28   4   18.09    7.62
  -3 -28   3   -7.90    6.76
  -3 -28   2   36.09    6.67
  -3 -28   1   92.18    7.90
  -3 -28   0   14.47    6.67
  -3 -28  -1  444.91   16.09
  -3 -28  -2   -0.29    6.38
  -3 -28  -3   58.47    7.33
   3 -28   4   44.85    4.57
   3 -28   4   28.28    5.14
  -3 -28  -4   49.80    7.52
   3 -28   5   -0.29    6.09
  -3 -29   3   -4.86    7.24
  -3 -29   2   42.09    7.24
  -3 -29   1   17.24    6.95
  -3 -29   0   41.81    7.52
  -3 -29  -1    5.90    6.95
  -3 -29  -2   -7.24    6.19
  -3 -29  -3    1.43    6.57
  -4   0  14   -2.19    4.29
  -4   0  13    0.00    4.38
  -4   0  12  784.11   25.05
  -4   0   3   -0.95    3.71
  -4   0   2   12.19    4.48
   4   0  -1    3.14    4.29
  -4   0   1   -2.76    4.57
   4   0   0 1385.58   41.90
  -4   0   0 1333.20   40.38
   4   0   1    1.43    4.86
  -4   0  -1   -0.48    4.00
   4   0   2 1173.22   36.19
  -4   0  -2 1184.64   36.19
   4   0   3   -2.10    4.48
  -4   0  -3   -3.33    4.29
   4   0   4 9427.63  273.12
  -4   0  -4 9375.25  271.40
   4   0   5    9.24    4.38
  -4   0  -5   12.76    4.19
   4   0   6  119.70    7.43
  -4   0  -6  113.04    6.67
   4   0   7    1.71    4.57
  -4   0  -7    5.43    4.29
   4   0   8  145.22    7.71
   4   0   9   -0.38    4.19
   4   0  10    1.14    4.38
   4   0  11   -4.19    5.05
   4   0  12   23.33    5.05
   4   0  13    1.33    4.48
   4   0  14   -2.00    4.09
  -4  -1  14   72.28    5.81
  -4   1  14   75.71    6.00
  -4  -1  13  186.17    8.28
  -4   1  13  171.03    8.19
  -4  -1  12    8.67    4.38
  -4   1  12   -7.90    4.76
  -4   1  11   59.33    5.24
  -4  -1   3   10.38    4.38
  -4   1   3   17.14    4.48
  -4  -1   2   -1.52    4.38
  -4   1   2   -2.10    3.81
   4  -1  -1  115.99    6.38
  -4  -1   1  125.32    7.05
   4   1  -1  119.89    6.76
  -4   1   1  125.89    6.67
   4  -1   0  248.36    9.71
  -4  -1   0  233.31    9.71
   4   1   0  250.93   10.09
  -4   1   0  245.02    9.71
   4  -1   1 3137.78   91.99
  -4  -1  -1 3241.58   95.13
   4   1   1 3228.25   94.75
  -4   1  -1 3138.73   91.90
   4  -1   2  356.06   13.05
  -4  -1  -2  360.06   13.05
   4   1   2  346.92   12.86
  -4   1  -2  338.25   12.28
   4  -1   3  194.46    8.76
  -4  -1  -3  186.93    8.48
   4   1   3  190.36    8.48
  -4   1  -3  192.46    8.48
   4  -1   4 2267.39   67.61
  -4  -1  -4 2239.78   66.56
   4   1   4 2177.88   65.04
  -4   1  -4 2291.20   67.99
   4  -1   5 4426.22  129.42
  -4  -1  -5 4310.04  126.08
   4   1   5 4522.40  132.08
  -4   1  -5 4251.96  124.27
   4  -1   6   13.62    4.67
  -4  -1  -6   12.19    4.09
   4   1   6   11.71    4.67
  -4   1  -6   11.62    4.19
   4  -1   7 1224.64   37.90
  -4  -1  -7 1137.03   35.33
   4   1   7 1216.07   37.42
  -4   1  -7 1191.31   36.76
   4  -1   8  194.08    9.62
  -4  -1  -8  214.74    9.81
   4   1   8  183.31    8.86
   4  -1   9   49.42    6.29
   4   1   9   48.38    5.90
   4  -1  10  139.32    7.14
   4   1  10  122.65    7.62
   4  -1  11  146.08    7.90
   4   1  11  154.08    8.09
   4  -1  12   18.38    4.29
   4   1  12   18.86    5.14
   4  -1  13   42.28    4.76
   4   1  13   29.14    5.05
   4  -1  14  134.75    6.76
   4   1  14  135.42    7.33
  -4  -2  14    6.86    4.67
  -4   2  14    4.86    5.14
  -4  -2  13   16.09    4.29
  -4   2  13   11.90    5.14
  -4  -2  12    1.62    4.09
  -4   2  12   -2.86    4.29
  -4   2  11  429.20   15.24
  -4  -2   3 2297.87   68.09
  -4   2   3 2337.86   68.95
  -4  -2   2  185.70    8.38
  -4   2   2  177.98    7.62
   4  -2  -1 1691.26   50.19
  -4  -2   1 1736.97   52.09
   4   2  -1 1662.69   49.80
  -4   2   1 1654.12   49.23
   4  -2   0  170.08    7.52
  -4  -2   0  181.03    8.57
   4   2   0  163.89    8.09
  -4   2   0  178.55    7.81
   4  -2   1   -2.00    3.90
  -4  -2  -1    2.29    4.57
   4   2   1   -1.24    4.67
  -4   2  -1    2.29    3.62
   4  -2   2  935.81   28.95
  -4  -2  -2  965.62   30.09
   4   2   2 1018.95   31.52
  -4   2  -2  975.14   30.09
   4  -2   3  845.53   26.47
  -4  -2  -3  858.20   27.14
   4   2   3  903.62   28.28
  -4   2  -3  879.63   27.43
   4  -2   4 1986.47   59.23
  -4  -2  -4 2005.51   59.90
   4   2   4 1995.04   59.71
  -4   2  -4 1915.05   57.23
   4  -2   5  840.01   26.47
  -4  -2  -5  897.53   28.38
   4   2   5  922.48   28.85
  -4   2  -5  857.34   27.04
   4  -2   6  372.53   13.62
  -4  -2  -6  371.58   13.62
   4   2   6  407.39   14.67
  -4   2  -6  386.63   13.81
   4  -2   7   64.18    5.81
  -4  -2  -7   55.04    5.81
   4   2   7   52.19    5.71
   4  -2   8   76.28    6.19
  -4  -2  -8   69.04    5.71
   4   2   8   81.90    6.48
   4  -2   9  249.59   10.86
   4   2   9  268.16   11.14
   4  -2  10   -1.81    4.95
   4   2  10    0.19    5.43
   4  -2  11    7.43    4.48
   4   2  11    8.67    4.38
   4  -2  12   55.14    5.33
   4   2  12   64.18    5.71
   4  -2  13    3.43    4.48
   4   2  13    1.62    4.57
   4  -2  14    8.57    4.57
   4   2  14    4.09    4.57
  -4  -3  14   59.80    5.52
  -4   3  14   51.33    5.62
  -4  -3  13   30.00    4.48
  -4   3  13   31.23    4.86
  -4   3  12   29.14    5.05
  -4   3  11  304.73   11.71
  -4   3  10   70.95    5.71
  -4  -3   3  168.75    8.28
  -4   3   3  165.13    7.33
  -4  -3   2   84.28    6.29
  -4   3   2   80.56    4.95
   4  -3  -1   -4.00    3.62
  -4  -3   1   -3.62    4.48
   4   3  -1   -0.29    4.29
  -4   3   1    8.28    4.00
   4  -3   0 2137.88   62.95
  -4  -3   0 2129.31   63.33
   4   3   0 2140.74   63.61
  -4   3   0 2059.79   60.76
   4  -3   1  197.69    7.90
  -4  -3  -1  199.41    8.95
   4   3   1  202.55    9.24
  -4   3  -1  217.79    8.57
   4  -3   2  189.70    7.81
  -4  -3  -2  198.84    8.76
   4   3   2  195.60    8.86
  -4   3  -2  184.84    8.00
   4   3   3   68.76    6.09
  -4   3  -3   70.18    5.14
   4  -3   4  855.82   26.85
  -4  -3  -4  820.58   26.09
   4   3   4  829.44   26.76
  -4   3  -4  821.63   26.00
   4  -3   5   -4.38    4.19
  -4  -3  -5   -8.48    4.38
   4   3   5   -1.71    4.09
  -4   3  -5   -4.38    3.52
   4  -3   6  176.84    8.28
  -4  -3  -6  173.03    8.28
   4   3   6  165.70    8.19
  -4   3  -6  170.74    8.09
   4  -3   7   82.37    5.90
  -4  -3  -7   94.66    6.19
   4   3   7   81.04    6.57
   4  -3   8   23.52    4.29
  -4  -3  -8   16.86    4.95
   4   3   8   23.05    5.05
   4  -3   9   29.81    4.67
   4   3   9   25.71    5.43
   4  -3  10  137.99    7.81
   4   3  10  130.37    7.24
   4  -3  11   12.09    4.48
   4   3  11   16.57    5.14
   4  -3  12   17.14    5.05
   4   3  12   15.24    4.86
   4  -3  13   60.85    5.62
   4   3  13   63.80    6.38
   4  -3  14  134.46    6.76
   4   3  14  150.56    7.24
  -4  -4  14   51.33    4.95
  -4   4  14   47.80    5.71
  -4  -4  13   -2.86    4.09
  -4   4  13    3.52    4.76
  -4   4  12  364.73   13.24
  -4   4  11   90.28    6.48
  -4   4  10  130.56    7.52
  -4  -4   3 1099.89   34.00
  -4   4   3 1111.32   33.62
  -4  -4   2 1853.15   55.42
  -4   4   2 1844.58   54.47
   4  -4  -1  217.79    8.38
  -4  -4   1  222.74    9.52
   4   4  -1  215.31    9.52
  -4   4   1  230.83    8.57
   4  -4   0   35.14    4.19
  -4  -4   0   38.95    5.43
   4   4   0   33.14    5.52
  -4   4   0   26.85    3.52
   4  -4   1  131.42    6.38
  -4  -4  -1  138.94    7.33
   4   4   1  140.27    7.90
  -4   4  -1  131.80    6.09
   4  -4   2  100.18    5.62
  -4  -4  -2  100.85    6.19
   4   4   2  107.89    7.05
  -4   4  -2  104.37    5.62
   4  -4   3    6.38    4.19
  -4  -4  -3    8.95    4.19
   4   4   3   11.33    5.43
  -4   4  -3   14.00    3.62
   4  -4   4  143.70    7.24
  -4  -4  -4  130.94    7.14
   4   4   4  136.08    7.81
  -4   4  -4  140.56    6.95
   4  -4   5  105.89    6.57
  -4  -4  -5   88.18    6.00
   4   4   5  108.27    7.05
  -4   4  -5   90.85    5.81
   4  -4   6   16.38    4.48
  -4  -4  -6   12.09    4.38
   4   4   6   21.81    4.95
   4  -4   7    2.38    4.29
  -4  -4  -7    2.76    4.48
   4   4   7   -0.19    4.38
   4  -4   8  604.89   20.09
  -4  -4  -8  591.08   19.81
   4   4   8  617.56   20.57
   4  -4   9  304.64   11.52
   4   4   9  330.54   12.86
   4  -4  10  218.17    9.43
   4   4  10  227.98   10.28
   4  -4  11   10.38    4.57
   4   4  11   -2.29    4.48
   4  -4  12    0.86    4.29
   4   4  12    0.00    5.05
   4  -4  13    6.76    4.57
   4   4  13   19.90    4.86
   4  -4  14    3.24    4.19
   4   4  14   -4.00    5.05
  -4  -5  14   50.38    4.95
  -4   5  14   40.47    5.90
  -4  -5  13    6.29    3.81
  -4   5  13   13.14    5.14
  -4   5  12   30.95    5.43
  -4   5  11  355.20   13.43
  -4   5  10   76.18    5.81
  -4   5   9  130.75    7.14
  -4  -5   3  523.19   17.81
  -4   5   3  535.38   16.95
  -4  -5   2   12.47    4.57
  -4   5   2    8.38    3.14
   4  -5  -1 1010.38   30.47
  -4  -5   1 1029.42   32.00
   4   5  -1 1037.99   32.47
  -4   5   1 1011.33   30.38
   4  -5   0    7.90    3.52
  -4  -5   0   -0.10    4.57
   4   5   0   -4.95    4.57
  -4   5   0    2.95    2.86
   4  -5   1  388.44   13.24
  -4  -5  -1  405.67   14.47
   4   5   1  365.20   13.62
  -4   5  -1  399.86   13.33
   4  -5   2  891.72   27.52
  -4  -5  -2  862.39   27.24
   4   5   2  881.34   28.00
  -4   5  -2  859.44   26.47
   4  -5   3   15.71    4.09
  -4  -5  -3   11.90    4.76
   4   5   3    8.00    5.05
  -4   5  -3   18.86    3.71
   4  -5   4    4.48    4.09
  -4  -5  -4    5.43    3.81
   4   5   4   -0.76    4.57
  -4   5  -4   -2.29    3.24
   4  -5   5  113.80    6.76
  -4  -5  -5  109.61    6.86
   4   5   5  109.99    7.05
  -4   5  -5  111.99    6.38
   4  -5   6  700.03   22.95
  -4  -5  -6  684.22   22.28
   4   5   6  686.60   22.47
   4  -5   7  884.01   28.28
  -4  -5  -7  797.25   25.71
   4   5   7  826.20   26.57
   4  -5   8  157.13    8.09
  -4  -5  -8  143.80    8.00
   4   5   8  143.89    8.38
   4  -5   9   48.66    5.33
  -4  -5  -9   53.04    5.62
   4   5   9   46.76    6.29
   4  -5  10   18.95    4.86
   4   5  10   16.38    5.52
   4  -5  11  266.45   10.57
   4   5  11  288.45   11.52
   4  -5  12   31.33    4.67
   4   5  12   33.52    5.33
   4  -5  13    2.19    3.71
   4   5  13    1.33    5.33
  -4  -6  14   37.14    4.76
  -4   6  14   37.14    5.14
  -4  -6  13   13.62    4.48
  -4   6  13   17.24    5.24
  -4   6  12  156.94    8.09
  -4   6  11    0.95    4.48
  -4   6  10  253.88   10.48
  -4   6   9  422.05   15.05
  -4   6   8  247.98    9.90
  -4  -6   3  133.99    7.33
  -4   6   3  139.51    5.90
  -4  -6   2  412.72   14.76
  -4   6   2  415.86   13.24
   4  -6  -1  333.20   10.86
  -4  -6   1  321.40   12.19
   4   6  -1  305.59   12.09
  -4   6   1  334.82   10.86
   4  -6   0 1506.52   44.76
  -4  -6   0 1516.99   45.90
   4   6   0 1557.94   47.04
  -4   6   0 1527.47   45.04
   4  -6   1 2110.27   62.18
  -4  -6  -1 2015.04   60.09
   4   6   1 2051.22   61.23
  -4   6  -1 2116.93   62.09
   4  -6   2  456.24   15.05
  -4  -6  -2  449.86   15.71
   4   6   2  438.43   15.71
  -4   6  -2  441.48   14.57
   4  -6   3 1236.07   37.52
  -4  -6  -3 1188.45   36.57
   4   6   3 1223.69   37.81
  -4   6  -3 1198.93   36.28
   4  -6   4   29.24    4.19
  -4  -6  -4   17.81    4.38
   4   6   4   22.76    5.05
  -4   6  -4   24.47    3.90
   4  -6   5  772.30   24.38
  -4  -6  -5  834.11   26.76
   4   6   5  775.16   25.14
   4  -6   6  113.61    6.67
  -4  -6  -6  113.89    7.05
   4   6   6  108.08    7.05
   4  -6   7   46.38    5.14
  -4  -6  -7   46.28    6.09
   4   6   7   55.99    5.90
   4  -6   8  188.84    8.95
  -4  -6  -8  207.31    9.71
   4   6   8  184.46    9.33
   4  -6   9  253.50   10.86
  -4  -6  -9  270.54   11.05
   4   6   9  245.59   10.76
   4  -6  10  132.37    7.43
   4   6  10  127.03    7.14
   4  -6  11  145.41    7.14
   4   6  11  155.41    8.38
   4  -6  12   91.71    5.81
   4   6  12   90.56    6.38
   4  -6  13    6.86    4.00
   4   6  13   16.86    4.86
  -4  -7  14   55.61    4.86
  -4   7  14   70.18    6.00
  -4   7  13    8.86    5.24
  -4   7  12   25.81    5.05
  -4   7  11  194.74    8.57
  -4   7  10    1.62    4.86
  -4   7   9  247.21   10.09
  -4   7   8   -4.38    3.62
  -4   7   7  255.97   10.19
  -4  -7   4  123.61    7.24
  -4  -7   3  273.02   11.14
  -4   7   3  288.16    9.71
  -4  -7   2 1339.87   40.95
  -4   7   2 1274.16   37.62
  -4  -7   1   -3.24    4.38
   4   7  -1   -2.10    4.67
  -4   7   1    1.43    2.19
   4  -7   0 2711.16   79.13
  -4  -7   0 2592.12   76.75
   4   7   0 2787.34   82.37
  -4   7   0 2841.62   82.75
   4  -7   1    6.95    3.05
  -4  -7  -1    7.33    4.86
   4   7   1    7.05    4.57
  -4   7  -1    6.67    2.76
   4  -7   2   56.18    4.00
  -4  -7  -2   59.80    5.62
   4   7   2   58.09    6.19
  -4   7  -2   47.90    4.00
   4  -7   3  130.46    6.19
  -4  -7  -3  139.32    7.33
   4   7   3  148.27    8.09
  -4   7  -3  141.89    6.57
   4  -7   4  436.34   14.57
  -4  -7  -4  433.10   15.24
   4   7   4  435.67   15.62
   4  -7   5   21.43    4.00
  -4  -7  -5   17.81    4.67
   4   7   5   16.76    4.95
   4  -7   6  374.82   13.43
  -4  -7  -6  362.73   13.62
   4   7   6  385.29   14.38
   4  -7   7   35.71    4.67
  -4  -7  -7   28.66    5.71
   4   7   7   37.42    5.43
   4  -7   8  526.61   17.81
  -4  -7  -8  537.76   18.57
   4   7   8  540.33   18.66
   4  -7   9   19.33    4.76
  -4  -7  -9   32.28    5.81
   4   7   9   24.47    5.52
   4  -7  10   74.94    6.29
   4   7  10   73.33    6.19
   4  -7  11   12.76    4.29
   4   7  11    1.33    5.14
   4  -7  12   33.04    4.95
   4   7  12   45.42    5.43
   4  -7  13   48.66    5.52
   4   7  13   51.04    5.52
  -4  -8  14   35.71    4.76
  -4   8  14   30.00    5.71
  -4   8  13   12.28    5.33
  -4   8  12   24.47    4.95
  -4   8  11  374.15   13.62
  -4   8  10    9.81    4.38
  -4   8   9   60.57    5.43
  -4   8   8  186.08    8.28
  -4   8   7    0.86    3.52
  -4   8   6  113.23    5.52
  -4  -8   4  111.13    6.76
  -4  -8   3  133.61    7.52
  -4   8   3  139.32    5.43
  -4  -8   2  170.84    8.57
  -4   8   2  159.89    5.62
  -4  -8   1 1987.42   59.52
   4   8  -1 2032.18   60.85
  -4   8   1 2029.32   59.52
   4  -8   0  151.41    5.62
  -4  -8   0  173.13    8.76
   4   8   0  153.79    8.00
  -4   8   0  150.18    5.43
   4  -8   1  849.44   25.62
  -4  -8  -1  884.01   28.00
   4   8   1  842.68   27.04
  -4   8  -1  850.68   25.71
   4  -8   2  656.41   20.38
  -4  -8  -2  644.89   21.33
   4   8   2  631.84   21.24
  -4   8  -2  653.65   20.47
   4  -8   3 2341.67   68.95
  -4  -8  -3 2391.19   71.14
   4   8   3 2357.86   70.28
   4  -8   4   27.33    4.09
  -4  -8  -4   27.33    4.76
   4   8   4   40.57    5.81
   4  -8   5  617.27   19.90
  -4  -8  -5  620.13   20.66
   4   8   5  582.13   19.71
   4  -8   6    8.57    4.19
  -4  -8  -6    7.43    4.86
   4   8   6    4.09    4.76
   4  -8   7    1.62    4.29
  -4  -8  -7   -0.86    4.95
   4   8   7    1.24    5.24
   4  -8   8   -0.29    4.00
  -4  -8  -8    5.43    4.95
   4   8   8    6.57    5.52
   4  -8   9   -0.95    4.38
  -4  -8  -9    1.81    5.05
   4   8   9   -1.05    5.33
   4  -8  10    5.05    4.29
   4   8  10    5.33    4.95
   4  -8  11    9.33    4.76
   4   8  11   11.81    5.05
   4  -8  12    6.09    4.48
   4   8  12    2.76    5.52
   4  -8  13   34.28    4.67
   4   8  13   43.71    5.52
  -4  -9  14    9.43    3.62
  -4   9  14   13.24    5.24
  -4   9  13   12.47    4.86
  -4   9  12   96.66    6.76
  -4   9  11  112.94    7.05
  -4   9  10  323.40   12.00
  -4   9   9  147.79    7.52
  -4   9   8  167.22    7.81
  -4   9   7   22.28    4.09
  -4   9   6    2.86    3.52
  -4   9   5   18.00    3.05
  -4  -9   4  159.89    8.09
  -4   9   4  156.27    6.00
  -4  -9   3  398.82   14.57
  -4   9   3  405.48   12.67
  -4  -9   2 1229.40   38.00
  -4   9   2 1250.35   37.52
  -4  -9   1  644.41   21.43
   4   9  -1  647.65   21.52
  -4   9   1  612.61   18.57
   4  -9   0  414.24   12.76
  -4  -9   0  391.87   14.38
   4   9   0  382.82   14.09
  -4   9   0  401.01   12.47
   4  -9   1 2588.31   75.52
  -4  -9  -1 2542.60   75.52
   4   9   1 2624.50   77.80
   4  -9   2  106.94    5.05
  -4  -9  -2  101.32    6.86
   4   9   2  107.61    7.05
   4  -9   3  961.81   29.52
  -4  -9  -3 1015.14   31.81
   4   9   3  955.14   30.19
   4  -9   4  867.15   27.24
  -4  -9  -4  916.48   28.85
   4   9   4  913.72   29.04
   4  -9   5   61.52    5.14
  -4  -9  -5   57.42    5.62
   4   9   5   63.04    6.00
   4  -9   6   56.76    5.52
  -4  -9  -6   51.52    5.52
   4   9   6   60.95    6.00
   4  -9   7   14.76    4.76
  -4  -9  -7    4.76    5.24
   4   9   7   13.24    5.90
   4  -9   8   53.14    5.43
  -4  -9  -8   54.76    5.81
   4   9   8   53.14    6.57
   4  -9   9   15.81    4.48
  -4  -9  -9   15.90    5.05
   4   9   9    2.86    4.67
   4  -9  10  889.53   27.71
   4   9  10  862.20   27.52
   4  -9  11   -5.14    4.19
   4   9  11    1.33    4.67
   4  -9  12  235.12    9.43
   4   9  12  231.02    9.90
   4  -9  13    7.81    4.38
   4   9  13   18.19    5.43
  -4 -10  14   -7.43    3.62
  -4  10  14    5.52    5.90
  -4  10  13  117.61    7.62
  -4  10  12  590.51   19.90
  -4  10  11    6.57    4.86
  -4  10  10  225.88    9.62
  -4  10   9  101.99    6.48
  -4  10   8  272.07   10.57
  -4  10   7   72.75    5.05
  -4  10   6   10.86    3.33
  -4 -10   5   40.47    4.95
  -4  10   5   38.38    3.52
  -4 -10   4   34.38    5.71
  -4  10   4   28.66    2.57
  -4 -10   3  379.77   13.90
  -4  10   3  372.15   11.52
  -4  10   3  376.91   11.71
  -4 -10   2    5.71    4.95
  -4 -10   1  355.96   13.52
   4  10  -1  363.58   13.43
   4 -10   0  280.07    8.76
  -4 -10   0  313.49   12.19
   4  10   0  296.26   11.71
   4 -10   1  126.37    5.24
  -4 -10  -1  140.75    7.62
   4  10   1  129.13    7.43
   4 -10   2 1203.69   36.09
  -4 -10  -2 1175.12   36.28
   4  10   2 1183.69   36.66
   4 -10   3  173.70    7.52
  -4 -10  -3  163.60    7.81
   4  10   3  173.89    8.57
   4 -10   4  938.29   29.24
  -4 -10  -4  953.24   29.90
   4  10   4  958.00   30.28
   4 -10   5  719.17   22.95
  -4 -10  -5  667.74   22.28
   4  10   5  676.41   22.47
   4 -10   6   48.57    5.14
  -4 -10  -6   52.85    5.62
   4  10   6   43.90    6.09
   4 -10   7 1064.66   33.43
  -4 -10  -7 1043.71   32.76
   4  10   7 1024.66   32.47
   4 -10   8  268.74   10.95
  -4 -10  -8  251.59   10.95
   4  10   8  257.59   11.14
   4 -10   9  149.70    7.81
  -4 -10  -9  147.32    8.09
   4  10   9  152.37    8.48
   4 -10  10   38.09    5.05
   4  10  10   30.95    5.81
   4 -10  11    1.33    4.48
   4  10  11    5.33    4.95
   4 -10  12   57.04    5.33
   4  10  12   45.23    5.90
   4 -10  13    6.57    4.09
   4  10  13    4.95    5.24
  -4  11  13    1.33    5.14
  -4  11  12   14.00    5.62
  -4  11  11  336.92   12.67
  -4  11  10 1363.67   41.42
  -4  11   9  233.12    9.62
  -4  11   8 1104.65   34.00
  -4  11   7  227.31    8.95
  -4  11   6   69.90    4.57
  -4 -11   5   32.28    5.05
  -4  11   5   28.47    3.14
  -4 -11   4  375.39   14.00
  -4  11   4  343.78   10.95
  -4  11   4  359.49   11.33
  -4 -11   3   62.95    5.52
  -4 -11   2  267.31   11.33
  -4 -11   1  160.36    8.48
   4 -11   0  383.49   11.90
  -4 -11   0  421.67   15.24
   4  11   0  407.67   14.67
   4 -11   1  162.65    6.29
  -4 -11  -1  172.84    8.48
   4  11   1  173.22    8.57
   4 -11   2  418.15   13.62
  -4 -11  -2  435.96   15.52
   4  11   2  442.72   15.90
   4 -11   3   38.57    4.00
  -4 -11  -3   25.62    4.95
   4  11   3   35.52    5.62
   4 -11   4   26.47    3.90
  -4 -11  -4   18.00    4.76
   4  11   4   27.52    5.43
   4 -11   5  446.81   14.95
  -4 -11  -5  463.29   16.86
   4  11   5  450.34   16.09
   4 -11   6   89.13    5.71
  -4 -11  -6   91.80    6.95
   4  11   6   85.32    6.67
   4 -11   7   24.19    4.48
  -4 -11  -7   12.47    5.33
   4  11   7   13.52    5.24
   4 -11   8   21.81    4.57
  -4 -11  -8   20.57    4.95
   4  11   8   16.76    4.86
   4 -11   9   62.28    5.33
  -4 -11  -9   54.85    5.71
   4  11   9   52.95    5.90
   4 -11  10  226.45    9.24
  -4 -11 -10  217.60    9.43
   4  11  10  220.17    9.90
   4 -11  11   29.04    4.48
   4  11  11   35.14    6.19
   4 -11  12   18.76    4.48
   4  11  12   23.14    6.00
   4 -11  13   46.85    4.67
   4  11  13   44.57    6.48
  -4  12  13  143.89    8.09
  -4  12  12    2.67    5.24
  -4  12  11  227.88   10.09
  -4  12  10   80.18    6.19
  -4  12   9    4.19    4.19
  -4  12   8   65.80    5.05
  -4  12   7   15.24    3.81
  -4  12   6  362.63   12.19
  -4 -12   5    4.09    5.33
  -4  12   5    7.81    2.67
  -4 -12   4   28.28    5.43
  -4  12   4   28.66    2.19
  -4  12   4   28.66    2.10
  -4 -12   3  925.24   29.33
  -4 -12   2  102.47    6.76
  -4 -12   1  978.00   30.85
  -4 -12   0  389.68   14.28
   4  12   0  383.20   14.28
   4 -12   1   38.28    2.95
  -4 -12  -1   36.00    5.33
   4  12   1   28.76    5.43
   4 -12   2   73.90    4.19
  -4 -12  -2   58.47    5.62
   4  12   2   56.95    5.71
   4 -12   3   28.00    3.05
  -4 -12  -3   33.62    4.95
   4  12   3   24.66    4.76
   4 -12   4  134.65    6.29
  -4 -12  -4  126.37    7.24
   4  12   4  143.89    8.28
   4 -12   5   89.04    5.24
  -4 -12  -5   83.80    6.57
   4  12   5   89.99    6.86
   4 -12   6  152.27    6.86
  -4 -12  -6  155.79    8.38
   4  12   6  158.27    8.86
   4 -12   7  357.96   12.67
  -4 -12  -7  383.20   14.09
   4  12   7  363.58   14.09
   4 -12   8  639.94   20.47
  -4 -12  -8  604.70   20.19
   4  12   8  671.65   22.38
   4 -12   9  107.61    6.38
  -4 -12  -9  107.51    7.05
   4  12   9  105.80    7.33
   4 -12  10  271.78   10.48
  -4 -12 -10  276.16   11.14
   4  12  10  244.93   10.57
   4 -12  11  207.98    8.67
   4  12  11  223.60   10.19
   4 -12  12   32.76    4.57
   4  12  12   40.28    5.90
  -4  13  13  125.89    8.00
  -4  13  12  201.60    9.62
  -4  13  11   13.24    5.14
  -4  13  10   81.23    6.09
  -4  13   9   35.90    4.76
  -4  13   8 1153.22   35.14
  -4  13   7    5.05    3.62
  -4 -13   6 1413.19   43.42
  -4  13   6 1422.71   42.28
  -4 -13   5   39.14    5.52
  -4  13   5   50.19    3.43
  -4 -13   4   51.23    5.71
  -4 -13   3  114.94    7.33
  -4 -13   2   94.47    6.57
  -4 -13   1  154.08    8.00
  -4 -13   0  850.96   27.24
   4  13   0  878.39   27.90
   4 -13   1  362.63   11.43
  -4 -13  -1  340.92   12.95
   4  13   1  342.44   13.05
   4 -13   2  289.11    9.71
  -4 -13  -2  275.31   11.14
   4  13   2  298.45   11.90
   4 -13   3    0.95    2.57
  -4 -13  -3    5.90    4.57
   4  13   3    3.62    5.05
   4 -13   4   33.33    4.19
  -4 -13  -4   31.90    4.86
   4  13   4   43.42    5.71
   4 -13   5  992.28   30.57
  -4 -13  -5  977.05   30.76
   4  13   5  947.62   30.19
   4 -13   6   -1.43    3.81
  -4 -13  -6    1.05    4.95
   4  13   6   -5.62    4.95
   4 -13   7  172.74    8.09
  -4 -13  -7  166.55    8.48
   4  13   7  167.32    9.24
   4 -13   8   18.47    4.67
  -4 -13  -8    8.95    5.14
   4  13   8   15.24    5.62
   4 -13   9   21.14    4.95
  -4 -13  -9   21.71    5.14
   4  13   9   28.09    5.81
   4 -13  10    3.43    4.38
  -4 -13 -10    4.86    4.57
   4  13  10    2.00    5.52
   4 -13  11  113.61    6.57
   4  13  11  122.65    8.09
   4 -13  12   22.00    4.29
   4  13  12   26.19    5.43
  -4  14  13    7.43    6.48
  -4  14  12  300.73   12.09
  -4  14  11    7.71    5.33
  -4  14  10    8.38    4.95
  -4  14   9  250.93   10.00
  -4  14   8   34.66    4.57
  -4  14   7   89.23    5.33
  -4 -14   6   47.42    5.43
  -4  14   6   57.90    4.00
  -4 -14   5  735.16   24.28
  -4  14   5  781.35   23.71
  -4  14   5  702.41   21.33
  -4 -14   4    5.71    5.14
  -4 -14   3  131.03    7.81
  -4 -14   2  155.32    7.90
  -4 -14   1   17.33    4.95
  -4 -14   0  665.36   22.09
   4  14   0  665.65   22.00
   4 -14   1   14.47    1.90
  -4 -14  -1   17.62    5.24
   4  14   1    9.81    5.05
   4 -14   2 1476.04   43.71
  -4 -14  -2 1400.81   42.85
   4  14   2 1392.24   42.66
   4 -14   3 1505.56   44.76
  -4 -14  -3 1506.52   45.80
   4  14   3 1432.24   44.00
   4 -14   4  768.49   24.19
  -4 -14  -4  800.59   25.81
   4  14   4  807.63   26.19
   4 -14   5   28.28    4.57
  -4 -14  -5   35.04    5.24
   4  14   5   35.81    6.00
   4 -14   6   34.38    4.76
  -4 -14  -6   30.38    5.71
   4  14   6   25.81    6.29
   4 -14   7  297.49   11.52
  -4 -14  -7  280.16   11.52
   4  14   7  263.12   11.24
   4 -14   8   64.95    5.33
  -4 -14  -8   53.42    5.43
   4  14   8   65.42    6.67
   4 -14   9  273.50   10.28
  -4 -14  -9  254.36   10.38
   4  14   9  242.55   10.38
   4 -14  10   26.76    4.48
  -4 -14 -10   20.28    4.95
   4  14  10   29.24    5.81
   4 -14  11   48.28    5.24
   4  14  11   49.90    6.67
   4 -14  12   12.28    4.19
   4  14  12   13.14    5.52
  -4  15  12  144.46    8.38
  -4  15  11   -2.86    5.33
  -4  15  10    7.14    5.14
  -4  15   9   33.33    4.57
  -4  15   8   75.52    5.43
  -4 -15   7   -1.62    4.57
  -4  15   7   -2.57    3.52
  -4 -15   6  933.24   29.71
  -4  15   6  935.72   28.19
  -4 -15   5   64.18    6.19
  -4 -15   4   63.23    6.09
  -4 -15   3  109.70    7.05
  -4 -15   2  459.00   16.09
  -4 -15   1  281.31   11.33
  -4 -15   0  -10.95    5.05
   4  15   0    5.81    4.19
   4 -15   1  282.35    8.95
   4 -15   1  313.21    9.90
  -4 -15  -1  283.59   11.62
   4  15   1  290.83   11.90
   4 -15   2   35.04    3.33
  -4 -15  -2   38.47    5.24
   4  15   2   37.42    5.52
   4 -15   3  221.98    8.48
  -4 -15  -3  220.74   10.19
   4  15   3  210.46   10.09
   4 -15   4   38.66    4.09
  -4 -15  -4   39.62    5.52
   4  15   4   47.90    6.67
   4 -15   5   12.86    3.71
  -4 -15  -5    2.76    4.67
   4  15   5   18.47    5.14
   4 -15   6 1110.37   33.90
  -4 -15  -6 1077.99   33.71
   4  15   6 1012.28   32.19
   4 -15   7  536.80   17.62
  -4 -15  -7  503.95   17.43
   4  15   7  481.48   17.24
   4 -15   8  128.65    6.57
  -4 -15  -8  116.27    6.95
   4  15   8  114.18    7.43
   4 -15   9  149.60    7.52
  -4 -15  -9  135.32    7.43
   4  15   9  139.80    7.81
   4 -15  10   -1.52    4.09
  -4 -15 -10    7.43    4.95
   4  15  10    1.62    5.52
   4 -15  11   16.57    4.57
   4  15  11   18.09    6.00
   4 -15  12   14.38    4.29
   4  15  12   19.90    5.62
  -4  16  12    8.09    6.09
  -4  16  11   11.33    6.09
  -4  16  10   15.05    5.05
  -4  16   9  121.04    7.14
  -4 -16   8   13.62    4.57
  -4  16   8    8.86    4.29
  -4 -16   7   13.71    4.67
  -4  16   7    8.76    3.52
  -4 -16   6  101.70    7.24
  -4  16   6   82.37    4.19
  -4 -16   5   18.57    4.67
  -4 -16   4   69.33    6.09
  -4 -16   3   68.56    6.29
  -4 -16   2  345.87   13.33
  -4 -16   1  418.24   15.05
  -4 -16   0   -2.38    4.95
   4 -16   1  192.36    6.67
   4 -16   1  201.41    7.05
   4  16   1  185.60    9.43
   4 -16   2  169.70    6.48
  -4 -16  -2  164.36    8.38
   4  16   2  175.98    8.95
   4 -16   3 1510.33   44.95
  -4 -16  -3 1535.08   46.85
   4  16   3 1634.12   49.71
   4 -16   4  609.94   19.14
  -4 -16  -4  614.51   21.05
   4  16   4  594.89   20.38
   4 -16   5  521.76   16.76
  -4 -16  -5  480.81   16.86
   4  16   5  523.28   18.19
   4 -16   6  217.22    8.76
  -4 -16  -6  210.07    9.90
   4  16   6  204.07    9.71
   4 -16   7    2.95    4.00
  -4 -16  -7    4.09    4.95
   4  16   7   -4.38    5.52
   4 -16   8  185.89    8.28
  -4 -16  -8  173.79    8.19
   4  16   8  170.55    8.95
   4 -16   9   35.81    4.86
  -4 -16  -9   41.71    5.14
   4  16   9   40.47    6.00
   4 -16  10   46.95    4.95
  -4 -16 -10   33.33    5.81
   4  16  10   48.76    5.90
   4 -16  11   44.19    4.95
   4  16  11   45.04    6.00
  -4  17  12    1.81    6.57
  -4  17  11   41.23    6.86
  -4  17  10  116.65    7.43
  -4  17   9    2.57    4.95
  -4 -17   8  153.22    8.00
  -4  17   8  157.41    7.14
  -4 -17   7  449.67   15.90
  -4  17   7  462.91   14.86
  -4 -17   6   13.24    4.57
  -4 -17   5   48.47    5.62
  -4 -17   4   64.28    6.29
  -4 -17   3  197.88    9.24
  -4 -17   2  180.27    9.14
  -4 -17   1  305.59   12.38
  -4 -17   0   96.37    7.05
  -4 -17  -1   68.09    5.81
   4  17   1   74.56    6.09
   4 -17   2  835.73   25.05
  -4 -17  -2  767.73   24.76
   4  17   2  803.44   26.09
   4 -17   3  291.59   10.00
  -4 -17  -3  290.64   11.81
   4  17   3  279.88   11.62
   4 -17   4    0.86    3.43
  -4 -17  -4    4.76    5.14
   4  17   4    2.76    4.76
   4 -17   5   39.23    4.57
  -4 -17  -5   31.23    5.52
   4  17   5   37.42    6.29
   4 -17   6  859.53   26.95
  -4 -17  -6  878.77   27.81
   4  17   6  828.30   26.85
   4 -17   7   14.19    4.38
  -4 -17  -7    1.43    5.05
   4  17   7    8.09    5.24
   4  17   8  279.69   11.62
   4 -17   9   65.42    5.52
  -4 -17  -9   57.80    6.48
   4  17   9   63.23    5.90
   4 -17  10   46.76    5.14
  -4 -17 -10   41.90    5.62
   4  17  10   48.66    6.67
   4 -17  11   24.57    4.95
   4  17  11   29.62    5.62
  -4  18  11   34.57    7.24
  -4 -18  10   16.38    4.67
  -4  18  10   16.57    6.19
  -4 -18   9   -0.67    4.38
  -4  18   9    0.00    5.24
  -4 -18   8   31.04    5.14
  -4  18   8   33.62    4.57
  -4 -18   7    9.05    5.05
  -4  18   7    2.29    2.86
  -4 -18   6  125.80    7.52
  -4 -18   5   23.90    5.43
  -4 -18   4  778.30   25.24
  -4 -18   3  127.51    8.00
  -4 -18   2  460.53   16.86
  -4 -18   1   23.24    5.62
  -4 -18   0  220.26    9.90
  -4 -18  -1  609.65   20.28
   4  18   1  626.13   20.86
   4 -18   2  135.42    5.52
   4 -18   2  126.27    4.95
  -4 -18  -2  124.08    7.52
   4  18   2  118.46    7.52
   4 -18   3  492.90   15.81
  -4 -18  -3  492.24   17.05
   4  18   3  490.52   17.62
   4  18   4  235.02   10.38
   4 -18   5   13.52    3.71
  -4 -18  -5    4.19    4.86
   4  18   5   10.67    5.81
   4 -18   6   38.38    4.48
  -4 -18  -6   32.95    5.14
   4  18   6   46.38    6.76
   4 -18   7   10.48    4.38
  -4 -18  -7    9.24    4.76
   4  18   7    2.10    5.24
   4 -18   8   -1.71    4.19
  -4 -18  -8    0.00    4.86
   4  18   8   -1.33    5.33
   4 -18   9   -2.00    4.57
  -4 -18  -9   -1.05    5.24
   4  18   9   -3.62    5.90
   4 -18  10   10.28    4.48
  -4 -18 -10   15.90    5.14
   4  18  10    5.52    5.62
   4 -18  11   28.66    5.24
   4  18  11   27.14    6.86
  -4 -19  11    7.05    4.48
  -4  19  11    1.05    7.33
  -4 -19  10   10.00    4.48
  -4  19  10   15.81    7.05
  -4 -19   9  372.25   13.52
  -4  19   9  398.06   14.00
  -4 -19   8   11.33    5.14
  -4  19   8    1.24    4.19
  -4 -19   7  153.79    7.90
  -4 -19   6    2.76    4.76
  -4 -19   5   94.18    6.67
  -4 -19   4    9.90    5.05
  -4 -19   3  134.56    7.90
  -4 -19   2   65.23    6.19
  -4 -19   1  158.84    8.48
  -4 -19   0  121.89    7.62
  -4 -19  -1   52.19    5.71
   4 -19   2   75.52    3.71
   4 -19   2   78.37    3.62
  -4 -19  -2   80.66    6.76
   4  19   2   80.85    6.38
   4 -19   3   10.38    2.95
  -4 -19  -3    3.90    5.33
   4  19   3   10.09    5.33
   4 -19   4    6.48    3.43
  -4 -19  -4    3.14    5.43
   4  19   4   -4.19    4.76
   4 -19   5   77.52    5.14
  -4 -19  -5   64.66    6.19
   4  19   5   73.90    6.76
   4 -19   6   -1.52    4.09
  -4 -19  -6   -4.38    4.95
   4  19   6   -0.67    5.90
   4 -19   7  110.94    6.19
  -4 -19  -7  122.18    7.43
   4  19   7   97.80    7.05
   4 -19   8   27.81    4.67
  -4 -19  -8   26.66    5.71
   4  19   8   29.33    5.90
   4 -19   9    2.57    4.29
  -4 -19  -9   -2.00    5.52
   4  19   9    6.29    5.52
   4 -19  10  138.08    7.14
  -4 -19 -10  150.18    7.71
   4  19  10  146.18    8.67
  -4 -20  11   -8.86    5.33
  -4 -20  10   -7.71    4.48
  -4  20  10   -2.67    8.00
  -4 -20   9   71.52    6.00
  -4  20   9   66.28    6.48
  -4 -20   8   -5.14    4.86
  -4 -20   7   70.09    5.71
  -4 -20   6  174.46    8.57
  -4 -20   5   28.38    4.95
  -4 -20   4  181.32    8.95
  -4 -20   3   84.56    6.29
  -4 -20   2  737.83   24.00
  -4 -20   1  389.01   14.38
  -4 -20   0   94.09    6.86
  -4 -20  -1    5.90    5.71
   4 -20   2   22.28    2.29
   4 -20   2   25.24    2.00
  -4 -20  -2   16.66    5.52
   4  20   2   14.76    5.52
   4 -20   3  507.00   16.00
   4 -20   3  535.09   17.05
  -4 -20  -3  524.23   18.00
   4  20   3  500.14   17.43
   4 -20   4    2.00    3.43
  -4 -20  -4   -6.38    5.05
   4  20   4    6.95    5.62
   4 -20   5   72.09    4.86
  -4 -20  -5   86.56    6.67
   4  20   5   88.66    6.38
   4 -20   6   93.04    5.62
  -4 -20  -6  109.80    7.14
   4  20   6  101.32    7.14
   4 -20   7    2.00    4.19
  -4 -20  -7   -5.71    5.33
   4  20   7    0.86    6.00
   4 -20   8    0.67    4.19
  -4 -20  -8    3.14    4.86
   4  20   8    2.19    6.00
   4 -20   9   17.43    4.67
  -4 -20  -9    9.62    5.90
   4  20   9   16.09    6.29
   4 -20  10    3.71    4.67
   4  20  10    0.19    6.00
  -4 -21  10  127.03    7.62
  -4  21  10  122.08    9.24
  -4 -21   9  272.64   10.76
  -4 -21   8    4.67    4.67
  -4 -21   7  329.49   12.38
  -4 -21   6  304.26   11.71
  -4 -21   5   27.43    5.05
  -4 -21   4   11.90    5.43
  -4 -21   3   -0.76    5.14
  -4 -21   2    7.14    5.14
  -4 -21   1   10.57    5.62
  -4 -21   0   20.95    5.71
  -4 -21  -1   95.99    6.57
  -4 -21  -2  439.86   15.43
   4  21   2  407.10   15.05
   4 -21   3    8.57    2.86
   4 -21   3    5.90    3.43
  -4 -21  -3   -1.81    5.14
   4  21   3    9.43    5.24
   4 -21   4    3.14    3.62
  -4 -21  -4    7.62    4.76
   4  21   4   -7.90    5.33
   4 -21   5    2.76    3.71
  -4 -21  -5   -5.05    4.95
   4  21   5   -2.48    5.52
   4 -21   6  632.79   20.19
  -4 -21  -6  636.51   21.14
   4  21   6  628.79   21.14
   4 -21   7   20.57    4.57
  -4 -21  -7   31.33    6.09
   4  21   7   34.00    6.48
   4 -21   8   53.42    5.52
  -4 -21  -8   59.23    6.57
   4  21   8   55.23    7.33
   4 -21   9    6.76    4.86
  -4 -21  -9   12.95    5.81
   4  21   9    8.57    6.38
  -4 -22  10   -0.38    5.43
  -4 -22   9   24.66    4.95
  -4 -22   8   28.00    5.05
  -4 -22   7   35.52    5.43
  -4 -22   6  178.74    8.67
  -4 -22   5   41.14    5.43
  -4 -22   4   67.90    6.09
  -4 -22   3  244.64   10.57
  -4 -22   2  132.84    7.52
  -4 -22   1  370.44   13.71
  -4 -22   0   96.66    7.05
  -4 -22  -1  249.88   10.57
  -4 -22  -2  231.41   10.19
   4 -22   3  495.95   15.52
   4 -22   3  504.43   16.09
  -4 -22  -3  477.38   16.57
   4  22   3  454.91   16.19
   4 -22   4  113.23    5.62
   4 -22   4  106.75    6.29
   4  22   4  123.70    8.09
   4 -22   5   32.85    4.67
  -4 -22  -5   33.81    5.71
   4  22   5   38.09    6.29
   4 -22   6    4.95    4.38
  -4 -22  -6    3.71    5.52
   4  22   6    5.52    6.00
   4 -22   7    2.29    4.57
  -4 -22  -7    4.86    5.14
   4  22   7   -0.29    5.71
   4 -22   8   18.47    5.05
  -4 -22  -8   18.19    6.19
   4  22   8   20.57    5.81
   4 -22   9   26.47    5.24
  -4 -22  -9   33.52    6.76
   4  22   9   21.24    7.05
  -4 -23   9    3.05    5.24
  -4 -23   8   50.76    5.71
  -4 -23   7  118.94    7.33
  -4 -23   6   13.62    5.05
  -4 -23   5   52.09    6.09
  -4 -23   4  128.84    7.43
  -4 -23   3   22.38    5.33
  -4 -23   2    7.05    5.71
  -4 -23   1  141.22    8.09
  -4 -23   0   40.85    5.90
  -4 -23  -1   20.57    5.24
  -4 -23  -2    1.90    5.14
   4 -23   3   40.85    3.71
   4 -23   3   41.33    3.24
  -4 -23  -3   47.80    6.09
   4  23   3   41.90    6.09
   4 -23   4    6.67    4.19
   4 -23   4   -3.14    3.52
  -4 -23  -4    9.05    4.95
   4  23   4   -1.52    5.43
   4 -23   5  450.72   14.95
   4 -23   5  441.96   15.05
  -4 -23  -5  483.19   16.86
   4  23   5  456.14   16.47
   4 -23   6   37.52    4.76
  -4 -23  -6   24.76    6.19
   4  23   6   31.62    6.86
   4 -23   7   34.95    5.24
  -4 -23  -7   24.76    6.29
   4  23   7   32.95    6.86
   4 -23   8  109.51    7.14
  -4 -23  -8  119.42    8.00
   4  23   8  110.27    7.62
  -4 -24   8    4.00    4.86
  -4 -24   7   22.85    5.81
  -4 -24   6   31.04    5.33
  -4 -24   5  127.61    7.62
  -4 -24   4  200.46    9.05
  -4 -24   3  142.84    7.71
  -4 -24   2   80.85    6.67
  -4 -24   1  271.21   11.14
  -4 -24   0  138.84    7.90
  -4 -24  -1   54.09    6.19
  -4 -24  -2  245.12   10.76
  -4 -24  -3   26.00    5.62
   4 -24   4   46.66    5.33
   4 -24   4   36.19    4.00
  -4 -24  -4   35.71    5.62
   4  24   4   43.81    6.38
   4 -24   5    1.14    4.48
   4 -24   5    7.33    5.24
  -4 -24  -5   10.09    5.81
   4  24   5    4.76    6.29
   4 -24   6   87.61    6.29
   4 -24   6   91.51    6.00
  -4 -24  -6   87.61    7.52
   4  24   6   84.09    7.43
   4 -24   7  185.89    8.76
  -4 -24  -7  164.36    9.14
   4  24   7  199.41   10.09
   4 -24   8   23.71    6.29
  -4 -24  -8   23.43    7.14
   4  24   8   12.67    7.43
  -4 -25   8   -6.09    5.14
  -4 -25   7   67.33    6.67
  -4 -25   6   17.62    5.90
  -4 -25   5   32.95    6.38
  -4 -25   4  144.27    7.90
  -4 -25   3  376.53   13.90
  -4 -25   2   79.61    6.76
  -4 -25   1   -2.76    5.43
  -4 -25   0   97.13    6.86
  -4 -25  -1   15.52    5.62
  -4 -25  -2  191.22    9.14
  -4 -25  -3    3.81    5.71
   4 -25   4   -2.38    3.71
   4 -25   4    5.90    4.95
  -4 -25  -4   -6.57    5.71
   4  25   4    1.05    4.86
   4 -25   5   18.86    6.38
   4 -25   5   14.67    4.67
  -4 -25  -5   22.95    6.29
   4  25   5   24.85    6.67
   4 -25   6    1.43    4.86
   4 -25   6    5.43    6.00
  -4 -25  -6    1.52    7.14
   4  25   6   12.00    6.86
   4 -25   7  164.84    8.38
   4 -25   7  144.65    8.19
  -4 -25  -7  169.79    9.90
   4  25   7  168.17    9.52
  -4 -26   7   36.28    6.19
  -4 -26   6   12.38    5.71
  -4 -26   5    8.86    6.48
  -4 -26   4  258.07   10.95
  -4 -26   3   57.23    6.67
  -4 -26   2   24.09    5.81
  -4 -26   1  250.07   11.05
  -4 -26   0  203.79    9.90
  -4 -26  -1   36.47    6.09
  -4 -26  -2   15.24    5.90
  -4 -26  -3   10.19    6.19
  -4 -26  -4   20.66    6.38
   4 -26   5    7.05    4.86
   4 -26   5   11.05    6.19
  -4 -26  -5   11.62    6.86
   4  26   5    6.19    6.29
   4 -26   6  135.42    8.95
   4 -26   6  149.60    8.48
  -4 -26  -6  148.08    9.52
   4  26   6  136.56    8.86
  -4 -27   6   85.80    6.86
  -4 -27   5   16.00    6.57
  -4 -27   4    1.14    6.29
  -4 -27   3    0.10    6.57
  -4 -27   2    9.33    6.48
  -4 -27   1   29.71    6.76
  -4 -27   0   -6.19    6.09
  -4 -27  -1   54.38    6.57
  -4 -27  -2   32.28    6.67
  -4 -27  -3   -0.57    6.00
  -4 -27  -4   11.52    6.48
   4 -27   5   -0.57    5.05
   4 -27   5    0.57    7.43
  -4 -27  -5  -11.05    7.71
  -4 -28   4   78.94    7.71
  -4 -28   3  202.93   10.38
  -4 -28   2    2.19    6.57
  -4 -28   1   95.13    7.90
  -4 -28   0   -3.81    6.48
  -4 -28  -1   23.14    6.76
  -4 -28  -2    3.24    6.67
  -4 -28  -3    4.29    6.67
  -4 -28  -4   -4.38    7.14
  -4 -29   2    6.38    7.62
  -4 -29   1   20.28    7.90
  -4 -29   0    1.24    7.24
  -4 -29  -1    0.10    6.57
  -4 -29  -2    1.43    7.71
  -5   0  14   47.04    5.33
  -5   0  13   -3.43    4.29
  -5   0   4 1183.69   36.28
  -5   0   3   -1.81    4.09
  -5   0   2 1333.20   40.38
   5   0  -1   -0.38    3.90
  -5   0   1   -7.52    4.38
   5   0   0 2238.82   66.37
  -5   0   0 2244.54   66.47
   5   0   1   -0.48    4.09
  -5   0  -1    2.10    4.09
   5   0   2  759.45   24.28
  -5   0  -2  755.83   24.09
   5   0   3    8.86    4.76
  -5   0  -3   -3.33    4.00
   5   0   4    3.90    4.48
  -5   0  -4   -3.62    4.19
   5   0   5    0.10    4.67
  -5   0  -5    0.00    4.00
   5   0   6   33.81    4.95
  -5   0  -6   24.76    4.86
   5   0   7    5.33    4.67
  -5   0  -7   -2.00    5.05
   5   0   8   11.62    5.05
  -5   0  -8   11.52    4.67
   5   0   9    0.29    4.95
   5   0  10  638.60   20.66
   5   0  11   -2.10    5.05
   5   0  12  125.51    6.86
   5   0  13   -0.48    4.76
  -5  -1  14   54.85    5.43
  -5   1  14   71.42    5.62
  -5  -1  13  150.56    7.43
  -5   1  13  167.03    8.19
  -5   1  12  316.92   12.00
  -5  -1   4   15.33    4.57
  -5   1   4   13.05    4.38
  -5  -1   3   33.14    4.48
  -5   1   3   37.33    4.67
  -5  -1   2  957.05   29.71
  -5   1   2  992.28   30.57
   5  -1  -1    3.24    3.71
  -5  -1   1    5.52    4.48
   5   1  -1   -0.95    4.48
  -5   1   1    4.38    4.09
   5  -1   0 2611.17   76.85
  -5  -1   0 2586.41   76.37
   5   1   0 2549.27   75.42
  -5   1   0 2607.36   76.75
   5  -1   1  153.79    7.62
  -5  -1  -1  142.18    7.43
   5   1   1  142.37    7.81
  -5   1  -1  156.17    7.43
   5  -1   2  846.30   26.47
  -5  -1  -2  812.68   25.71
   5   1   2  835.15   26.66
  -5   1  -2  848.20   26.57
   5  -1   3   87.52    6.38
  -5  -1  -3   79.99    6.00
   5   1   3   76.94    6.38
  -5   1  -3   90.56    5.81
   5  -1   4    4.48    4.38
  -5  -1  -4    7.05    4.29
   5   1   4    3.14    4.86
  -5   1  -4    7.90    4.29
   5  -1   5  993.23   31.04
  -5  -1  -5  974.19   30.66
   5   1   5 1014.18   32.19
  -5   1  -5  987.52   30.85
   5  -1   6  102.56    6.57
  -5  -1  -6   95.32    6.48
   5   1   6   96.75    6.86
  -5   1  -6   98.37    6.57
   5  -1   7  589.18   19.62
  -5  -1  -7  608.61   20.47
   5   1   7  568.99   19.62
  -5   1  -7  586.32   19.90
   5  -1   8  115.13    7.33
  -5  -1  -8  105.80    7.05
   5  -1   9    8.09    4.86
   5   1   9   22.00    5.24
   5  -1  10   80.18    6.00
   5   1  10   80.09    6.48
   5  -1  11   58.95    5.33
   5   1  11   64.37    6.19
   5  -1  12   -2.95    3.90
   5   1  12    8.76    4.67
   5  -1  13  238.17    9.62
   5   1  13  257.31    9.90
  -5  -2  14   -1.52    4.38
  -5   2  14    1.52    4.95
  -5  -2  13  193.89    8.38
  -5   2  13  205.22    9.14
  -5   2  12   -4.76    4.67
  -5  -2   4   15.24    4.95
  -5   2   4   15.43    4.38
  -5  -2   3    9.52    4.57
  -5   2   3   14.00    3.81
  -5  -2   2   34.19    5.05
  -5   2   2   18.86    4.48
   5   2  -1  147.51    7.90
  -5   2   1  153.51    7.33
   5  -2   0  759.54   24.09
  -5  -2   0  810.97   25.81
   5   2   0  772.02   24.85
  -5   2   0  758.11   23.90
   5  -2   1  630.89   20.66
  -5  -2  -1  585.56   19.43
   5   2   1  652.98   21.43
  -5   2  -1  646.60   20.66
   5  -2   2 1983.61   59.14
  -5  -2  -2 1850.29   55.42
   5   2   2 1906.48   57.33
  -5   2  -2 1918.86   57.14
   5  -2   3 2546.41   75.42
  -5  -2  -3 2541.65   75.33
   5   2   3 2654.97   79.04
  -5   2  -3 2576.89   76.09
   5  -2   4   21.33    4.95
  -5  -2  -4   16.66    4.38
   5   2   4   24.95    5.05
  -5   2  -4   17.90    4.19
   5  -2   5  559.37   18.86
  -5  -2  -5  554.33   18.66
   5   2   5  546.14   18.86
  -5   2  -5  499.95   17.14
   5  -2   6  506.71   17.24
  -5  -2  -6  541.66   18.47
   5   2   6  536.99   18.57
  -5   2  -6  542.04   18.38
   5  -2   7   54.28    5.43
  -5  -2  -7   48.28    5.90
   5   2   7   47.71    5.33
  -5   2  -7   54.38    5.43
   5  -2   8  614.51   20.19
  -5  -2  -8  621.84   20.86
   5   2   8  579.94   19.52
   5  -2   9    8.48    4.48
  -5  -2  -9   -5.43    4.09
   5   2   9   -2.57    4.86
   5  -2  10   49.33    5.43
   5   2  10   45.61    6.09
   5  -2  11   -2.38    4.00
   5   2  11   -0.95    4.86
   5  -2  12   -0.48    4.19
   5   2  12    6.76    4.38
   5  -2  13   10.67    4.76
   5   2  13    7.24    5.14
  -5  -3  14  101.42    6.29
  -5   3  14  104.56    6.48
  -5   3  13  109.42    6.95
  -5   3  12   34.95    4.67
  -5   3  11    4.00    4.09
  -5  -3   4 1324.63   40.66
  -5   3   4 1291.30   39.23
  -5  -3   3  249.12   10.38
  -5   3   3  260.55    9.90
  -5  -3   2  337.20   12.47
  -5   3   2  319.21   11.52
   5   3  -1  444.81   15.62
  -5   3   1  425.20   14.47
   5  -3   0 2801.62   82.47
  -5  -3   0 2670.21   78.94
   5   3   0 2627.36   77.71
  -5   3   0 2683.54   78.94
   5  -3   1   53.04    5.43
  -5  -3  -1   60.18    5.71
   5   3   1   54.85    5.90
  -5   3  -1   47.71    4.57
   5  -3   2 1293.20   39.52
  -5  -3  -2 1238.92   38.00
   5   3   2 1275.11   39.33
  -5   3  -2 1247.49   37.71
   5  -3   4   -2.38    4.00
  -5  -3  -4    0.38    4.29
   5   3   4   -2.38    4.67
  -5   3  -4    1.14    3.90
   5  -3   5   44.47    5.33
  -5  -3  -5   51.04    5.81
   5   3   5   50.85    5.52
  -5   3  -5   46.57    5.05
   5  -3   6  694.03   22.76
  -5  -3  -6  650.98   21.62
   5   3   6  681.84   22.47
  -5   3  -6  620.41   20.47
   5  -3   7  169.51    8.57
  -5  -3  -7  151.89    7.90
   5   3   7  159.60    8.28
  -5   3  -7  170.36    8.28
   5  -3   8    6.86    4.86
  -5  -3  -8    8.09    4.86
   5   3   8   -3.43    5.43
   5  -3   9  221.22    9.24
  -5  -3  -9  243.02   10.67
   5   3   9  223.98   10.28
   5  -3  10    8.86    4.29
   5   3  10    3.62    4.29
   5  -3  11  147.13    7.81
   5   3  11  150.84    7.90
   5  -3  12  102.75    6.48
   5   3  12   99.32    6.57
   5  -3  13    4.57    4.57
   5   3  13    4.76    4.48
  -5  -4  14    7.43    4.09
  -5   4  14   -0.86    4.95
  -5   4  13   15.52    4.95
  -5   4  12   70.56    5.71
  -5   4  11  163.79    8.09
  -5  -4   4  145.79    8.09
  -5   4   4  116.65    6.38
  -5  -4   3 1281.78   39.42
  -5   4   3 1306.54   39.33
  -5  -4   2  157.60    7.90
  -5   4   2  133.32    6.48
   5  -4  -1  223.03    8.57
  -5  -4   1  237.12   10.28
   5   4  -1  232.36    9.71
  -5   4   1  243.12    9.24
   5  -4   0   56.85    5.05
  -5  -4   0   47.42    5.62
   5   4   0   51.71    5.62
  -5   4   0   59.42    4.76
   5  -4   1  143.51    7.24
  -5  -4  -1  142.37    7.52
   5   4   1  147.41    7.81
  -5   4  -1  154.27    6.86
   5  -4   2   44.19    5.05
  -5  -4  -2   40.28    5.33
   5   4   2   34.57    5.81
  -5   4  -2   40.19    4.29
   5  -4   3 2513.08   74.47
  -5  -4  -3 2479.75   73.61
   5   4   3 2494.99   73.99
  -5   4  -3 2512.13   74.09
   5  -4   4  513.85   17.43
  -5  -4  -4  520.04   17.81
   5   4   4  577.94   19.52
  -5   4  -4  557.09   18.38
   5  -4   5 1597.94   48.38
  -5  -4  -5 1586.51   48.19
   5   4   5 1565.56   47.61
  -5   4  -5 1638.88   49.42
   5  -4   6  285.59   11.43
  -5  -4  -6  304.64   12.00
   5   4   6  298.07   12.09
  -5   4  -6  305.59   11.52
   5  -4   7  323.11   12.67
  -5  -4  -7  298.64   11.90
   5   4   7  305.59   12.47
   5  -4   8   73.33    6.48
  -5  -4  -8   64.18    6.00
   5   4   8   63.23    6.57
   5  -4   9   36.95    5.14
  -5  -4  -9   37.14    5.90
   5   4   9   42.28    5.52
   5  -4  10   34.00    4.57
   5   4  10   29.33    5.43
   5  -4  11   12.67    4.86
   5   4  11    2.19    5.14
   5  -4  12   35.14    4.86
   5   4  12   44.09    5.71
   5  -4  13    5.14    4.09
   5   4  13    7.90    4.86
  -5  -5  14   -4.00    4.00
  -5   5  14    6.38    5.05
  -5   5  13   56.28    5.81
  -5   5  12    4.09    4.38
  -5   5  11  121.42    7.05
  -5   5  10   16.00    4.09
  -5  -5   5   14.38    4.48
  -5  -5   4   16.66    4.95
  -5   5   4   29.43    4.19
  -5  -5   3   69.04    6.09
  -5   5   3   58.85    4.38
  -5  -5   2 1014.18   31.71
  -5   5   2  955.14   29.14
   5  -5  -1 1529.37   45.33
  -5  -5   1 1596.03   48.38
   5   5  -1 1583.65   47.90
  -5   5   1 1609.36   47.80
   5  -5   0    2.86    3.62
  -5  -5   0    0.38    4.57
   5   5   0   -0.86    4.86
  -5   5   0   -1.05    3.14
   5  -5   1   19.81    4.09
  -5  -5  -1   27.43    4.95
   5   5   1   24.66    5.71
  -5   5  -1   12.00    3.52
   5  -5   2  268.16   10.09
  -5  -5  -2  282.45   11.33
   5   5   2  265.31   11.24
  -5   5  -2  277.59   10.38
   5  -5   3    7.71    3.71
  -5  -5  -3    6.76    4.19
   5   5   3    5.24    5.05
  -5   5  -3   15.81    3.90
   5  -5   4   -3.33    3.90
  -5  -5  -4   -0.67    4.19
   5   5   4    4.95    4.76
  -5   5  -4    0.67    3.43
   5  -5   5   36.09    4.57
  -5  -5  -5   34.95    5.05
   5   5   5   39.62    5.52
  -5   5  -5   38.09    4.86
   5  -5   6   15.14    4.48
  -5  -5  -6    8.28    4.38
   5  -5   7   79.90    6.00
  -5  -5  -7   93.32    6.86
   5   5   7   90.56    6.86
   5  -5   8   -2.57    4.67
  -5  -5  -8    0.95    4.95
   5   5   8    2.67    5.24
   5  -5   9   65.52    5.90
  -5  -5  -9   57.61    6.19
   5   5   9   61.99    6.29
   5  -5  10   11.81    4.57
   5   5  10   23.24    5.52
   5  -5  11  353.77   12.67
   5   5  11  327.97   12.57
   5  -5  12   90.85    5.90
   5   5  12   88.28    6.48
   5  -5  13   22.38    4.38
   5   5  13   22.85    4.95
  -5  -6  14  115.80    6.38
  -5   6  14  114.56    6.95
  -5   6  13   80.28    6.57
  -5   6  12   -2.29    4.29
  -5   6  11   62.47    5.71
  -5   6  10  274.45   11.14
  -5  -6   5  682.41   22.47
  -5  -6   4    9.43    4.95
  -5   6   4    2.10    3.24
  -5  -6   3 1749.35   52.85
  -5   6   3 1682.69   49.90
  -5  -6   2  132.75    7.71
  -5   6   2  136.37    6.09
   5  -6  -1  874.77   26.38
  -5  -6   1  978.00   30.85
   5   6  -1  931.14   29.71
  -5   6   1  912.00   27.62
   5  -6   0   99.61    5.24
  -5  -6   0  108.85    7.05
   5   6   0  108.56    7.24
  -5   6   0  102.85    5.14
   5  -6   1  588.23   18.76
  -5  -6  -1  576.99   19.52
   5   6   1  619.94   21.14
  -5   6  -1  644.79   20.28
   5  -6   2  293.49   10.67
  -5  -6  -2  286.73   11.43
   5   6   2  281.21   11.62
  -5   6  -2  295.59   10.67
   5  -6   3   39.14    4.19
  -5  -6  -3   33.81    5.24
   5   6   3   39.81    6.00
  -5   6  -3   32.85    4.00
   5  -6   4 1568.41   47.04
  -5  -6  -4 1455.09   44.38
   5   6   4 1524.61   46.47
  -5   6  -4 1516.04   45.61
   5  -6   5   18.28    4.19
  -5  -6  -5    8.95    4.86
   5   6   5    4.19    4.67
  -5   6  -5   10.67    4.19
   5  -6   6  609.56   19.90
  -5  -6  -6  646.60   21.62
   5   6   6  609.27   20.57
   5  -6   7  285.30   10.95
  -5  -6  -7  272.93   11.33
   5   6   7  314.44   12.38
   5  -6   8   16.86    4.57
  -5  -6  -8   15.43    5.24
   5   6   8   17.43    5.33
   5  -6   9   -0.86    4.48
  -5  -6  -9   -1.14    4.95
   5   6   9    0.95    5.05
   5  -6  10    3.52    4.86
   5   6  10   -4.76    4.95
   5  -6  11    8.38    4.19
   5   6  11   20.00    5.14
   5  -6  12   13.81    5.14
   5   6  12    0.00    4.76
   5  -6  13   11.71    5.05
   5   6  13   11.05    5.24
  -5  -7  14    0.76    3.90
  -5   7  14    1.90    5.14
  -5   7  13   -0.57    5.14
  -5   7  12   46.76    5.71
  -5   7  11    8.86    4.76
  -5   7  10  186.17    8.57
  -5   7   9   -3.52    4.09
  -5  -7   5  326.92   12.67
  -5  -7   4  985.62   31.04
  -5   7   4 1006.57   30.57
  -5  -7   3  480.14   16.95
  -5   7   3  466.91   15.05
  -5  -7   2    5.71    4.48
  -5   7   2    1.81    2.95
   5  -7  -1  945.14   28.38
  -5  -7   1  971.33   30.57
   5   7  -1  953.24   30.28
  -5   7   1  979.90   29.43
   5  -7   0 1003.71   30.19
  -5  -7   0 1035.13   32.47
   5   7   0 1043.71   33.04
  -5   7   0 1026.56   30.85
   5  -7   1  292.16   10.38
  -5  -7  -1  298.92   11.81
   5   7   1  309.11   12.47
  -5   7  -1  313.02   10.76
   5  -7   2  112.75    6.00
  -5  -7  -2  113.70    7.14
   5   7   2   88.18    6.67
  -5   7  -2  107.04    5.62
   5  -7   4    0.48    4.00
  -5  -7  -4    7.90    4.67
   5   7   4   -2.19    4.86
  -5   7  -4   -1.24    3.81
   5  -7   5  440.91   15.43
  -5  -7  -5  434.72   15.52
   5   7   5  458.43   16.19
   5  -7   6  201.69    8.86
  -5  -7  -6  181.98    9.05
   5   7   6  198.27    9.81
   5  -7   7   63.42    5.52
  -5  -7  -7   76.94    6.57
   5   7   7   86.47    6.95
   5  -7   8   -0.29    4.48
  -5  -7  -8    0.67    4.76
   5   7   8    6.19    5.05
   5  -7   9  799.82   25.33
  -5  -7  -9  778.40   25.24
   5   7   9  785.06   25.43
   5  -7  10   -0.10    4.86
  -5  -7 -10    4.29    4.38
   5   7  10   -1.71    4.67
   5  -7  11   77.14    6.09
   5   7  11  104.08    7.14
   5  -7  12   39.81    4.86
   5   7  12   30.66    5.90
   5  -7  13   25.62    4.95
   5   7  13   32.47    5.33
  -5   8  14  107.61    7.52
  -5   8  13  271.88   11.43
  -5   8  12    2.38    4.95
  -5   8  11  136.27    7.43
  -5   8  10   35.52    5.05
  -5   8   9   13.24    4.48
  -5   8   8   73.14    5.62
  -5  -8   5  641.94   21.43
  -5  -8   4  223.88    9.81
  -5   8   4  198.08    7.52
  -5  -8   3 1473.19   45.04
  -5   8   3 1477.95   43.71
  -5  -8   2  547.85   18.76
  -5   8   2  531.95   16.47
  -5  -8   1 4275.76  125.23
   5   8  -1 4245.29  124.37
  -5   8   1 4377.66  127.23
   5  -8   0 1145.60   34.19
  -5  -8   0 1159.88   36.00
   5   8   0 1158.93   36.00
  -5   8   0 1216.07   36.09
   5  -8   1  117.04    5.71
  -5  -8  -1  103.51    6.95
   5   8   1  108.47    7.14
  -5   8  -1  106.94    5.14
   5  -8   2   80.85    5.43
  -5  -8  -2   78.47    6.00
   5   8   2   87.80    6.57
  -5   8  -2   81.80    4.67
   5  -8   3  439.38   14.95
  -5  -8  -3  438.91   15.71
   5  -8   4   -1.43    4.09
  -5  -8  -4   -6.86    4.38
   5   8   4    4.38    5.24
   5  -8   5  395.20   14.38
  -5  -8  -5  375.68   14.09
   5   8   5  408.63   15.14
   5  -8   6  138.56    7.71
  -5  -8  -6  142.94    7.90
   5   8   6  134.18    8.28
   5  -8   7   57.23    5.90
  -5  -8  -7   45.04    5.90
   5   8   7   45.33    6.00
   5  -8   8   91.13    6.19
  -5  -8  -8   91.51    6.48
   5   8   8   98.56    6.76
   5  -8   9   68.18    6.19
  -5  -8  -9   65.52    6.19
   5   8   9   56.47    6.48
   5  -8  10  136.18    7.14
  -5  -8 -10  133.22    7.62
   5   8  10  136.27    8.19
   5  -8  11   27.43    5.33
   5   8  11   16.66    5.14
   5  -8  12   23.90    5.05
   5   8  12   24.47    5.14
   5  -8  13    5.14    4.95
   5   8  13   -1.43    5.62
  -5   9  13    0.00    5.62
  -5   9  12  543.37   18.57
  -5   9  11    4.57    4.67
  -5   9  10  132.75    7.33
  -5   9   9   -3.52    4.57
  -5   9   8   13.14    4.38
  -5   9   7  242.45    9.52
  -5  -9   6 1790.30   54.19
  -5  -9   5  352.92   13.33
  -5   9   5  333.68   11.43
  -5  -9   4 1058.94   33.23
  -5   9   4 1117.03   33.52
  -5  -9   3  632.32   21.24
  -5   9   3  607.65   18.66
  -5  -9   2   75.99    6.19
  -5   9   2   68.09    3.33
  -5  -9   1  666.89   22.09
   5   9  -1  643.17   21.33
  -5   9   1  651.27   19.71
   5  -9   0  148.37    6.00
  -5  -9   0  159.03    8.38
   5   9   0  144.75    7.90
  -5   9   0  165.89    6.09
   5  -9   1 1056.08   31.81
  -5  -9  -1 1065.61   33.23
   5   9   1 1050.37   33.04
  -5   9  -1 1074.18   32.28
   5  -9   2   15.71    3.81
  -5  -9  -2   22.57    5.05
   5   9   2   16.19    5.05
  -5   9  -2   14.57    3.05
   5  -9   3   89.99    5.33
  -5  -9  -3   83.42    6.48
   5   9   3   88.75    6.86
   5  -9   4  110.94    6.38
  -5  -9  -4  115.70    6.95
   5   9   4  109.99    7.52
   5  -9   5  217.79    9.33
  -5  -9  -5  220.45    9.81
   5   9   5  221.22   10.00
   5  -9   6  262.45   10.48
  -5  -9  -6  254.45   11.24
   5   9   6  254.74   11.24
   5  -9   7   41.52    5.62
  -5  -9  -7   39.81    5.62
   5   9   7   39.42    6.19
   5  -9   8   96.47    6.38
  -5  -9  -8   87.71    7.14
   5   9   8   89.51    7.24
   5  -9   9   14.38    4.76
  -5  -9  -9   14.76    5.62
   5   9   9   20.09    5.71
   5  -9  10    5.52    5.05
  -5  -9 -10    3.33    4.86
   5   9  10    8.09    5.43
   5  -9  11   27.04    5.05
   5   9  11    7.90    5.05
   5  -9  12  119.13    6.76
   5   9  12  125.70    8.09
   5  -9  13    1.14    5.05
  -5  10  13   36.19    6.19
  -5  10  12  139.61    8.19
  -5  10  11   11.62    5.14
  -5  10  10    5.90    4.86
  -5  10   9   -1.62    4.29
  -5  10   8   38.57    4.76
  -5  10   7    1.71    3.43
  -5 -10   6   36.28    5.24
  -5  10   6   28.38    3.62
  -5 -10   5  302.16   12.19
  -5  10   5  342.06   11.43
  -5  10   5  337.68   11.43
  -5 -10   4 1476.04   45.04
  -5  10   4 1447.47   42.85
  -5 -10   3  181.41    8.86
  -5  10   3  145.03    5.33
  -5 -10   2 1017.99   32.19
  -5  10   2  969.43   29.04
  -5 -10   1  208.93    9.52
   5  10  -1  201.60    9.33
  -5  10   1  198.65    6.48
   5 -10   0   -0.67    2.57
  -5 -10   0    1.24    5.05
   5  10   0   -2.95    4.76
  -5  10   0   -2.57    2.00
   5 -10   1   98.85    4.76
  -5 -10  -1   95.80    6.57
   5  10   1   94.47    6.86
   5 -10   2  150.75    6.67
  -5 -10  -2  144.94    7.81
   5  10   2  155.13    8.28
   5 -10   3  574.13   18.19
  -5 -10  -3  547.95   18.76
   5  10   3  560.13   19.24
   5 -10   4    4.76    3.52
  -5 -10  -4    5.05    4.86
   5  10   4    2.00    5.52
   5 -10   5  190.46    8.28
  -5 -10  -5  203.41    9.62
   5  10   5  183.79    8.95
   5 -10   6  283.59   10.86
  -5 -10  -6  270.45   11.33
   5  10   6  295.11   12.47
   5 -10   7  170.84    7.90
  -5 -10  -7  181.60    9.05
   5  10   7  169.70    9.33
   5 -10   8  327.11   12.09
  -5 -10  -8  338.82   13.24
   5  10   8  301.68   12.57
   5 -10   9  206.07    8.95
  -5 -10  -9  200.74    9.33
   5  10   9  218.84    9.62
   5 -10  10    3.52    4.09
  -5 -10 -10   -9.24    5.24
   5  10  10    5.62    4.86
   5 -10  11   16.28    4.09
   5  10  11    3.62    5.90
   5 -10  12  135.70    6.67
   5  10  12  160.75    8.48
  -5  11  13   54.19    6.29
  -5  11  12   82.56    6.95
  -5  11  11  116.56    7.71
  -5  11  10   25.71    4.86
  -5  11   9  123.99    6.67
  -5  11   8  496.24   16.57
  -5  11   7   19.14    3.90
  -5 -11   6  279.40   11.43
  -5  11   6  251.78    9.14
  -5 -11   5   85.23    6.76
  -5  11   5   74.47    4.09
  -5  11   5   78.18    4.19
  -5 -11   4    0.95    4.76
  -5  11   4   10.67    2.19
  -5  11   4   10.00    2.57
  -5 -11   3  198.17    9.33
  -5 -11   2  114.66    7.43
  -5 -11   1  218.07    9.71
   5  11  -1  210.26    9.52
   5 -11   0  513.66   15.81
  -5 -11   0  525.28   18.00
   5  11   0  519.95   18.09
   5 -11   1   29.81    2.86
  -5 -11  -1   42.66    5.14
   5  11   1   36.95    5.52
   5 -11   2   12.86    3.05
  -5 -11  -2   16.28    4.57
   5  11   2   13.33    4.76
   5 -11   3   33.23    3.71
  -5 -11  -3   43.90    5.43
   5  11   3   56.95    6.09
   5 -11   4  304.26   10.86
  -5 -11  -4  294.73   11.81
   5  11   4  301.02   12.19
   5 -11   5    0.00    4.19
  -5 -11  -5   -3.71    4.86
   5  11   5   10.38    6.00
   5 -11   6  203.69    8.76
  -5 -11  -6  208.26    9.62
   5  11   6  207.60   10.48
   5 -11   7   53.33    5.33
  -5 -11  -7   60.85    6.19
   5  11   7   53.52    6.19
   5  11   8  418.53   15.24
   5 -11   9  679.27   22.09
  -5 -11  -9  685.36   22.57
   5  11   9  750.97   24.57
   5 -11  10  307.30   11.71
  -5 -11 -10  332.73   12.57
   5  11  10  306.54   12.00
   5 -11  11  138.84    7.24
   5  11  11  142.94    8.28
   5 -11  12   44.00    5.24
   5  11  12   44.76    5.81
  -5  12  13  160.56    8.76
  -5  12  12    0.38    5.43
  -5  12  11   25.62    5.43
  -5  12  10  362.63   13.24
  -5  12   9    2.29    4.48
  -5  12   8  157.51    7.33
  -5 -12   7   62.09    6.29
  -5  12   7   59.42    4.76
  -5 -12   6  392.82   14.47
  -5  12   6  405.01   13.33
  -5 -12   5   41.61    6.00
  -5  12   5   50.47    3.52
  -5  12   5   50.66    3.43
  -5 -12   4   -1.90    5.05
  -5  12   4    5.24    1.71
  -5  12   4    6.48    1.71
  -5 -12   3  994.19   31.43
  -5 -12   2  499.00   17.52
  -5 -12   1   44.38    5.62
   5 -12   0   49.23    2.29
  -5 -12   0   53.61    6.00
   5  12   0   57.14    5.62
   5 -12   1 1141.79   33.81
  -5 -12  -1 1178.93   36.76
   5  12   1 1177.03   36.57
   5 -12   2  160.84    6.48
  -5 -12  -2  172.27    8.57
   5  12   2  174.17    8.67
   5 -12   3  701.26   21.81
  -5 -12  -3  688.31   22.85
   5  12   3  694.60   23.05
   5 -12   4  207.12    8.57
  -5 -12  -4  176.84    8.76
   5  12   4  212.45    9.90
   5 -12   5  158.65    7.71
  -5 -12  -5  165.98    8.67
   5  12   5  175.70    9.33
   5 -12   6  200.74    8.95
  -5 -12  -6  170.84    8.76
   5  12   6  155.13    8.48
   5 -12   7   18.66    4.86
  -5 -12  -7   24.09    5.71
   5  12   7   20.47    5.24
   5 -12   8   66.76    5.62
  -5 -12  -8   86.75    6.76
   5  12   8   77.90    7.14
   5 -12   9   -4.38    4.09
  -5 -12  -9   -1.81    4.67
   5  12   9    5.81    5.24
   5 -12  10    6.86    4.57
  -5 -12 -10    9.14    5.05
   5  12  10    5.52    5.33
   5 -12  11    7.43    4.29
   5  12  11   15.52    5.52
   5 -12  12   -0.10    4.38
   5  12  12   -1.33    5.90
  -5  13  13   16.28    6.09
  -5  13  12   38.57    5.90
  -5  13  11  382.44   14.00
  -5  13  10   23.62    4.95
  -5  13   9   21.81    4.86
  -5 -13   8   97.42    6.38
  -5  13   8   84.56    5.33
  -5 -13   7   19.52    4.86
  -5  13   7   12.00    3.81
  -5 -13   6   74.18    6.57
  -5  13   6   83.52    4.38
  -5  13   6   79.71    4.48
  -5 -13   5   33.33    5.52
  -5  13   5   31.90    2.67
  -5  13   5   34.19    2.76
  -5 -13   4   32.00    5.71
  -5 -13   3  678.50   22.95
  -5 -13   2  157.13    8.57
  -5 -13   1   -4.38    4.95
  -5 -13   0  143.32    8.09
   5  13   0  130.27    7.71
   5 -13   1  654.03   19.71
  -5 -13  -1  678.41   22.76
   5  13   1  642.89   21.52
   5 -13   2  154.84    6.48
  -5 -13  -2  142.65    8.19
   5  13   2  165.03    8.38
   5 -13   3    4.00    3.43
  -5 -13  -3    1.05    4.95
   5  13   3   -2.67    4.86
   5 -13   4   60.28    4.95
  -5 -13  -4   56.76    6.00
   5  13   4   61.71    6.19
   5 -13   5   56.66    5.24
  -5 -13  -5   44.47    6.00
   5  13   5   46.28    6.38
   5 -13   6 1197.02   36.66
  -5 -13  -6 1256.06   38.85
   5  13   6 1223.69   38.09
   5 -13   7   14.95    4.00
  -5 -13  -7   18.19    5.90
   5  13   7    5.52    5.14
   5 -13   8  129.89    6.76
  -5 -13  -8  156.84    8.28
   5  13   8  162.27    8.95
   5 -13   9   29.71    4.09
  -5 -13  -9   28.57    5.52
   5  13   9   32.19    5.43
   5 -13  10   86.56    6.00
  -5 -13 -10   81.99    6.76
   5  13  10   65.99    6.67
   5 -13  11   17.43    4.48
   5  13  11   12.67    5.14
   5 -13  12   12.00    4.48
   5  13  12   16.19    6.00
  -5  14  12  121.13    7.81
  -5  14  11  150.56    8.28
  -5  14  10    1.24    4.86
  -5  14   9    6.67    4.38
  -5 -14   8    2.10    4.67
  -5  14   8    3.14    4.19
  -5 -14   7  412.05   15.05
  -5  14   7  462.33   15.05
  -5 -14   6   51.04    6.19
  -5  14   6   62.37    3.90
  -5  14   6   60.47    3.81
  -5 -14   5   13.52    5.33
  -5 -14   4  102.75    7.24
  -5 -14   3   28.00    5.43
  -5 -14   2 2246.44   67.23
  -5 -14   1  373.11   14.38
  -5 -14   0   73.23    6.76
   5  14   0   55.61    5.71
   5  14   1  119.04    7.43
   5 -14   2   27.14    3.43
  -5 -14  -2   23.62    5.33
   5  14   2   20.00    4.86
   5 -14   3  991.33   30.38
  -5 -14  -3  948.95   30.28
   5  14   3  966.57   30.66
   5 -14   4    7.33    3.71
  -5 -14  -4   12.19    5.43
   5  14   4   12.76    5.81
   5 -14   5  892.48   27.52
  -5 -14  -5  884.39   28.28
   5  14   5  869.53   28.09
   5 -14   6    1.71    3.52
  -5 -14  -6   11.71    5.24
   5  14   6   -1.14    5.52
   5 -14   7    1.52    3.52
  -5 -14  -7    0.95    4.57
   5  14   7   12.86    5.52
   5 -14   8    1.05    4.38
  -5 -14  -8   -7.14    5.14
   5  14   8    0.48    4.86
   5 -14   9   16.76    4.95
  -5 -14  -9   21.71    5.24
   5  14   9   26.47    5.24
   5 -14  10   -1.24    4.09
  -5 -14 -10    8.28    5.43
   5  14  10   -4.00    5.52
   5 -14  11   88.56    5.90
   5  14  11   88.37    6.57
  -5  15  12   10.09    6.95
  -5  15  11   16.66    5.62
  -5  15  10  134.37    7.71
  -5 -15   9  271.59   11.14
  -5  15   9  261.12   10.28
  -5 -15   8  468.05   16.38
  -5  15   8  477.29   15.81
  -5 -15   7   91.71    6.76
  -5  15   7   95.70    5.14
  -5 -15   6   90.85    6.76
  -5  15   6   66.85    3.43
  -5  15   6   73.14    3.62
  -5 -15   5    4.48    5.05
  -5 -15   4  114.75    7.62
  -5 -15   3    9.43    5.52
  -5 -15   2  131.89    7.90
  -5 -15   1    8.00    5.43
  -5 -15   0   19.05    5.24
   5  15   0   25.05    5.52
   5  15   1  237.21   10.48
   5 -15   2   79.04    4.19
  -5 -15  -2   72.66    6.38
   5  15   2   82.56    6.76
   5 -15   3  388.06   12.95
  -5 -15  -3  380.82   14.19
   5  15   3  376.82   14.28
   5 -15   4    2.19    3.33
  -5 -15  -4    5.62    5.05
   5  15   4    1.71    6.09
   5 -15   5   82.18    5.14
  -5 -15  -5   85.61    7.05
   5  15   5   89.71    7.43
   5 -15   6  163.32    7.52
  -5 -15  -6  170.84    8.76
   5  15   6  169.41    9.14
   5 -15   7  256.36   10.19
  -5 -15  -7  248.26   10.28
   5  15   7  236.64   10.67
   5 -15   8   95.23    6.00
  -5 -15  -8   88.56    6.86
   5  15   8   92.75    6.67
   5 -15   9    1.71    4.67
  -5 -15  -9    1.71    5.05
   5  15   9    2.95    5.33
   5 -15  10   36.76    4.86
  -5 -15 -10   33.33    5.05
   5  15  10   28.66    6.29
   5 -15  11    1.24    4.38
   5  15  11   -0.29    4.95
  -5  16  12   14.67    6.29
  -5  16  11   27.04    6.76
  -5 -16  10  183.98    8.76
  -5  16  10  184.84    8.86
  -5 -16   9    5.62    4.48
  -5  16   9    6.57    4.86
  -5 -16   8    4.95    4.76
  -5  16   8    5.62    3.90
  -5 -16   7   -3.81    5.05
  -5  16   7   -5.71    2.76
  -5  16   7   -2.00    3.05
  -5 -16   6  632.03   21.14
  -5 -16   5  143.51    8.38
  -5 -16   4  391.96   14.47
  -5 -16   3  498.52   17.62
  -5 -16   2   36.57    5.62
  -5 -16   1  224.17   10.48
  -5 -16   0  575.28   19.62
   5  16   0  545.95   18.76
  -5 -16  -1   24.76    5.14
   5  16   1   20.86    5.33
   5 -16   2    8.86    2.57
  -5 -16  -2   -4.95    4.86
   5  16   2   14.09    5.62
   5 -16   3   16.57    3.52
  -5 -16  -3   19.62    5.33
   5  16   3   15.71    5.90
   5 -16   4   12.57    4.00
  -5 -16  -4    7.90    5.05
   5  16   4   -2.29    5.71
   5 -16   5    2.00    4.19
  -5 -16  -5   -3.05    5.24
   5  16   5    9.52    5.90
   5 -16   6   51.42    5.05
  -5 -16  -6   53.42    6.19
   5  16   6   42.66    5.90
   5 -16   7   33.71    4.48
  -5 -16  -7   34.76    5.43
   5  16   7   37.04    5.81
   5 -16   8   -4.95    4.67
  -5 -16  -8   -3.90    5.14
   5  16   8    0.67    5.43
   5 -16   9    9.05    4.29
  -5 -16  -9   -0.76    5.14
   5  16   9    2.76    5.52
   5 -16  10   19.14    4.76
  -5 -16 -10   12.57    5.33
   5  16  10   11.33    5.05
   5 -16  11   -3.90    4.38
   5  16  11   -5.52    5.14
  -5 -17  11   45.14    5.90
  -5  17  11   57.80    7.43
  -5 -17  10  149.79    7.81
  -5  17  10  169.41    8.95
  -5 -17   9   -6.67    4.86
  -5  17   9    1.05    4.95
  -5 -17   8  684.31   22.38
  -5  17   8  805.82   24.76
  -5  17   8  741.74   22.95
  -5 -17   7  106.66    7.14
  -5 -17   6  140.94    7.62
  -5 -17   5  157.51    8.57
  -5 -17   4    2.19    5.33
  -5 -17   3    5.71    5.14
  -5 -17   2    0.00    5.05
  -5 -17   1   34.95    6.00
  -5 -17   0  131.42    7.81
  -5 -17  -1  318.73   12.57
   5  17   1  317.97   12.57
   5 -17   2 1021.80   30.57
  -5 -17  -2 1019.90   32.09
   5  17   2 1050.37   33.14
   5 -17   3  451.38   14.86
  -5 -17  -3  458.91   16.47
   5  17   3  438.81   15.90
   5 -17   4   26.00    4.00
  -5 -17  -4   14.67    5.90
   5  17   4   17.14    5.43
   5 -17   5   29.90    4.29
  -5 -17  -5   24.95    5.33
   5  17   5   36.38    6.57
   5 -17   6  101.32    6.00
  -5 -17  -6   87.52    6.86
   5  17   6  103.04    7.14
   5 -17   7    3.90    4.19
  -5 -17  -7    4.48    4.57
   5  17   7    4.29    4.76
   5 -17   8   32.85    4.57
  -5 -17  -8   37.52    5.81
   5  17   8   40.47    6.09
   5 -17   9   70.95    5.43
  -5 -17  -9   78.75    6.95
   5  17   9   92.85    7.33
   5 -17  10   14.86    5.05
  -5 -17 -10    0.86    5.43
   5  17  10   10.00    5.52
  -5 -18  11   20.00    4.76
  -5  18  11   18.57    7.62
  -5 -18  10    0.86    5.05
  -5  18  10    0.57    6.67
  -5 -18   9    7.14    4.95
  -5  18   9    4.48    5.43
  -5 -18   8    4.09    4.76
  -5  18   8   -0.48    2.95
  -5  18   8    2.76    3.33
  -5 -18   7   13.43    5.24
  -5 -18   6  135.99    7.90
  -5 -18   5  149.89    8.19
  -5 -18   4  109.23    7.33
  -5 -18   3  313.97   12.67
  -5 -18   2   30.19    5.62
  -5 -18   1  771.83   25.14
  -5 -18   0   66.76    6.38
  -5 -18  -1   22.76    5.90
   5  18   1   23.14    5.05
   5 -18   2 1241.78   37.04
  -5 -18  -2 1241.78   38.38
   5  18   2 1230.35   38.28
   5 -18   3   82.18    4.29
  -5 -18  -3   83.61    6.76
   5  18   3   72.37    6.29
   5 -18   4 1005.61   30.47
  -5 -18  -4  989.42   31.14
   5  18   4  990.38   31.33
   5 -18   5    6.76    3.90
  -5 -18  -5   -0.57    4.67
   5  18   5    3.62    5.14
   5 -18   6   45.33    4.76
  -5 -18  -6   50.95    5.62
   5  18   6   50.85    6.38
   5 -18   7   10.67    4.48
  -5 -18  -7    9.24    5.52
   5  18   7   10.00    5.71
   5 -18   8    5.43    4.48
  -5 -18  -8    0.57    5.14
   5  18   8    9.90    4.95
   5 -18   9   22.76    4.76
  -5 -18  -9   27.14    5.90
   5  18   9   11.33    5.33
   5 -18  10   40.76    5.14
  -5 -18 -10   37.04    5.71
   5  18  10   37.04    6.19
  -5 -19  11   14.38    5.24
  -5  19  11   12.95    8.95
  -5 -19  10   -0.67    4.95
  -5  19  10   -3.05    7.05
  -5 -19   9   15.90    5.43
  -5  19   9   13.14    4.09
  -5  19   9   13.14    4.95
  -5 -19   8   26.57    5.33
  -5 -19   7  179.98    8.76
  -5 -19   6   53.99    5.62
  -5 -19   5    4.95    4.67
  -5 -19   4  191.98    9.24
  -5 -19   3   -4.19    5.05
  -5 -19   2    7.71    5.43
  -5 -19   1   98.56    7.43
  -5 -19   0    1.71    5.05
  -5 -19  -1  585.08   20.00
   5  19   1  606.80   20.38
  -5 -19  -2  196.74    9.43
   5  19   2  206.27    9.71
   5 -19   3  154.94    6.29
  -5 -19  -3  157.98    8.67
   5  19   3  163.60    8.86
   5 -19   4   59.42    4.38
  -5 -19  -4   65.61    5.81
   5  19   4   61.90    6.57
   5 -19   5  271.59    9.90
  -5 -19  -5  275.31   11.33
   5  19   5  269.12   11.43
   5 -19   6   32.85    4.86
  -5 -19  -6   33.33    5.71
   5  19   6   37.81    6.48
   5 -19   7  211.60    8.95
  -5 -19  -7  196.65    9.43
   5  19   7  217.88   10.19
   5 -19   8   22.95    4.95
  -5 -19  -8   25.81    5.71
   5  19   8   28.47    5.81
   5 -19   9    4.19    4.95
  -5 -19  -9    2.19    4.76
   5  19   9    2.57    5.24
   5 -19  10   10.57    5.14
  -5 -19 -10    3.52    4.95
   5  19  10   19.52    5.90
  -5 -20  10   36.47    5.62
  -5  20  10   40.57    5.62
  -5  20  10   34.09    7.52
  -5 -20   9    9.14    4.95
  -5 -20   8  119.42    7.14
  -5 -20   7   37.33    5.52
  -5 -20   6   61.99    5.90
  -5 -20   5   17.14    5.71
  -5 -20   4   17.90    5.62
  -5 -20   3   -1.90    5.43
  -5 -20   2   14.09    5.05
  -5 -20   1   94.28    7.33
  -5 -20   0  343.78   13.14
  -5 -20  -1   20.76    5.52
  -5 -20  -2  574.04   19.24
   5  20   2  537.47   18.47
   5 -20   3    2.29    2.76
  -5 -20  -3    5.14    5.05
   5  20   3    7.43    5.62
   5 -20   4   62.66    4.57
  -5 -20  -4   79.42    6.38
   5  20   4   55.33    5.71
   5 -20   5    2.95    3.71
  -5 -20  -5    7.24    4.95
   5  20   5   -2.29    4.95
   5 -20   6   16.38    4.48
  -5 -20  -6   21.33    5.71
   5  20   6   32.66    5.33
   5 -20   7   37.04    4.76
  -5 -20  -7   38.76    5.52
   5  20   7   33.52    5.52
   5 -20   8  141.99    7.33
  -5 -20  -8  115.42    7.62
   5  20   8  153.70    8.95
   5 -20   9   20.00    5.14
  -5 -20  -9   18.76    5.62
   5  20   9   16.86    6.19
  -5 -21  10   49.04    5.62
  -5 -21   9   22.76    5.62
  -5 -21   8  223.79    9.62
  -5 -21   7    0.19    4.57
  -5 -21   6  145.60    7.81
  -5 -21   5   28.00    5.33
  -5 -21   4  181.22    8.76
  -5 -21   3   59.23    6.00
  -5 -21   2    0.00    5.33
  -5 -21   1  169.22    8.67
  -5 -21   0  150.75    8.28
  -5 -21  -1   19.43    5.62
  -5 -21  -2   67.99    6.00
   5  21   2   69.61    6.29
   5 -21   3   41.04    3.71
   5 -21   3   40.00    3.33
  -5 -21  -3   42.00    5.71
   5  21   3   48.66    6.29
   5 -21   4    0.29    3.52
  -5 -21  -4   -0.48    5.33
   5  21   4    6.86    5.52
   5 -21   5   16.28    4.38
  -5 -21  -5   26.85    5.71
   5  21   5   18.66    5.90
   5 -21   6   27.52    4.86
  -5 -21  -6   25.14    6.09
   5  21   6   36.09    6.38
   5 -21   7  167.70    8.19
  -5 -21  -7  169.41    8.76
   5  21   7  178.74    9.33
   5 -21   8   -1.43    4.86
  -5 -21  -8    3.24    5.52
   5  21   8   11.24    5.43
   5 -21   9  119.99    7.33
  -5 -21  -9  116.37    7.14
   5  21   9  113.04    8.38
  -5 -22   9   18.86    5.14
  -5 -22   8    8.19    4.86
  -5 -22   7  205.50    9.14
  -5 -22   6   24.57    5.62
  -5 -22   5    9.43    5.33
  -5 -22   4   39.42    5.33
  -5 -22   3  256.55   10.86
  -5 -22   2  152.08    7.90
  -5 -22   1   10.28    5.52
  -5 -22   0  234.17   10.38
  -5 -22  -1  419.58   15.05
  -5 -22  -2   15.33    4.76
  -5 -22  -3    8.95    5.14
   5  22   3   22.19    5.43
   5 -22   4  193.89    7.71
   5 -22   4  206.55    8.28
  -5 -22  -4  193.98    9.43
   5  22   4  189.98    9.24
   5 -22   5   19.90    4.48
  -5 -22  -5   11.90    5.71
   5  22   5   22.00    6.00
   5 -22   6  170.94    7.81
  -5 -22  -6  166.75    8.67
   5  22   6  166.46    8.76
   5 -22   7   35.62    5.33
  -5 -22  -7   28.28    6.57
   5  22   7   34.95    6.00
   5 -22   8   19.14    5.43
  -5 -22  -8   22.38    6.00
   5  22   8   15.52    6.48
  -5 -23   8  293.88   11.24
  -5 -23   7    8.95    5.05
  -5 -23   6   62.66    6.09
  -5 -23   5  324.35   12.67
  -5 -23   4   -2.29    5.81
  -5 -23   3  494.33   17.14
  -5 -23   2   37.81    5.62
  -5 -23   1  149.60    7.81
  -5 -23   0   -7.81    5.43
  -5 -23  -1   42.76    5.62
  -5 -23  -2  151.22    7.90
  -5 -23  -3   13.33    5.14
   5  23   3   16.95    5.62
   5 -23   4   83.42    4.86
   5 -23   4   75.42    5.43
  -5 -23  -4   78.66    6.95
   5  23   4   79.42    6.86
   5 -23   5    4.57    4.57
  -5 -23  -5    3.62    5.33
   5  23   5    3.43    5.52
   5 -23   6   54.85    5.33
  -5 -23  -6   48.47    6.76
   5  23   6   56.85    7.05
   5 -23   7   59.52    6.00
  -5 -23  -7   75.14    6.76
   5  23   7   67.80    7.14
   5 -23   8    9.24    6.48
  -5 -23  -8    7.81    6.09
   5  23   8    9.52    6.29
  -5 -24   8   16.76    5.24
  -5 -24   7   -3.24    5.52
  -5 -24   6   24.76    5.90
  -5 -24   5    5.52    5.24
  -5 -24   4  179.70    9.05
  -5 -24   3   30.38    5.52
  -5 -24   2  439.38   15.43
  -5 -24   1   -7.14    5.43
  -5 -24   0   -1.14    5.81
  -5 -24  -1   13.62    5.43
  -5 -24  -2  115.23    7.24
  -5 -24  -3    0.86    5.62
   5 -24   4    6.29    4.38
   5 -24   4   -3.62    3.52
  -5 -24  -4   -1.33    5.81
   5  24   4    1.05    5.71
   5 -24   5   18.28    5.90
   5 -24   5   16.00    4.76
  -5 -24  -5    8.86    5.81
   5  24   5   12.67    6.19
   5 -24   6    4.67    4.76
  -5 -24  -6    4.48    6.29
   5  24   6    3.14    6.09
   5 -24   7   -4.19    6.38
  -5 -24  -7   10.67    5.71
   5  24   7    7.05    6.57
  -5 -25   7  258.55   10.28
  -5 -25   6    0.67    5.81
  -5 -25   5   99.99    6.76
  -5 -25   4   12.95    5.43
  -5 -25   3   67.33    6.57
  -5 -25   2   87.32    6.86
  -5 -25   1   -3.52    4.86
  -5 -25   0  102.66    7.62
  -5 -25  -1  362.73   13.62
  -5 -25  -2   13.81    6.09
  -5 -25  -3  245.02   10.95
  -5 -25  -4   18.57    6.38
   5  25   4   14.67    5.43
   5 -25   5   -2.67    5.90
   5 -25   5   -1.90    4.86
  -5 -25  -5   -2.57    6.00
   5  25   5    2.86    6.09
   5 -25   6    6.95    5.43
   5 -25   6   12.00    6.29
  -5 -25  -6    4.00    6.48
   5  25   6    6.29    6.76
  -5 -26   6   11.05    5.33
  -5 -26   5   31.33    5.43
  -5 -26   4  123.89    7.81
  -5 -26   3   36.19    6.67
  -5 -26   2   -3.71    6.29
  -5 -26   1   58.47    6.86
  -5 -26   0   35.52    6.38
  -5 -26  -1  143.60    8.28
  -5 -26  -2    1.71    6.09
  -5 -26  -3  111.80    8.00
  -5 -26  -4   20.38    6.29
   5 -26   5   20.57    5.24
   5 -26   5   23.62    6.19
  -5 -26  -5   21.33    7.05
   5  26   5   23.71    6.57
  -5 -27   5   -1.62    5.90
  -5 -27   4  153.51    8.76
  -5 -27   3   -7.05    5.81
  -5 -27   2   25.90    5.90
  -5 -27   1   37.04    6.95
  -5 -27   0   21.81    6.29
  -5 -27  -1   70.85    7.33
  -5 -27  -2   98.85    7.90
  -5 -27  -3   15.71    6.95
  -5 -27  -4   -7.52    6.86
  -5 -28   3   10.38    6.29
  -5 -28   2   18.57    7.05
  -5 -28   1  199.41   10.57
  -5 -28   0   51.71    7.33
  -5 -28  -1  132.94    8.19
  -5 -28  -2   16.47    6.95
  -6   0  14    4.86    4.29
  -6   0  13   -3.05    4.67
  -6   0   6 1824.58   55.04
  -6   0   5   -0.67    4.57
  -6   0   4   87.42    5.90
  -6   0   3    7.71    4.38
  -6   0   2 1979.80   59.14
   6   0  -1   28.95    4.95
  -6   0   1   19.90    5.05
   6   0   0   66.95    6.00
  -6   0   0   58.66    5.62
   6   0   2  596.23   20.19
  -6   0  -2  591.66   19.62
   6   0   3   -4.57    4.48
  -6   0  -3   -3.24    4.09
   6   0   4   61.23    5.52
  -6   0  -4   54.85    5.43
   6   0   5   -0.76    4.09
  -6   0  -5    4.09    4.57
   6   0   6  629.37   20.76
  -6   0  -6  628.51   20.95
   6   0   7   -1.14    4.76
  -6   0  -7    2.29    4.29
   6   0   8   10.38    5.43
  -6   0  -8   11.43    5.05
   6   0   9    6.00    5.24
   6   0  10   -4.29    4.09
   6   0  11   -0.57    4.57
   6   0  12    4.19    4.57
   6   0  13   -0.86    4.38
  -6  -1  14   -2.29    4.48
  -6   1  14    4.86    4.86
  -6   1  13    8.00    4.76
  -6  -1   6  546.71   18.47
  -6   1   6  558.42   19.33
  -6  -1   5   13.43    5.05
  -6   1   5    8.57    4.67
  -6  -1   4  171.98    8.19
  -6   1   4  188.46    8.48
  -6  -1   3  413.10   14.67
  -6   1   3  407.48   14.57
  -6  -1   2  269.12   10.86
  -6   1   2  232.26    9.52
   6  -1  -1 1145.60   35.23
  -6  -1   1 1179.88   36.38
   6   1  -1 1129.41   35.04
  -6   1   1 1198.93   36.57
   6  -1   0 1969.33   58.85
  -6  -1   0 1982.66   59.33
   6   1   0 1898.86   56.95
  -6   1   0 1948.38   58.09
   6  -1   1   38.38    5.43
  -6  -1  -1   49.14    5.43
   6  -1   2  125.04    7.52
  -6  -1  -2  123.04    7.05
   6   1   2  114.75    7.14
  -6   1  -2  109.32    6.48
   6  -1   3   86.47    6.38
  -6  -1  -3   96.56    6.38
   6   1   3  101.99    6.48
  -6   1  -3   88.56    6.00
   6  -1   4   43.71    5.81
  -6  -1  -4   38.66    5.05
   6   1   4   25.14    5.33
  -6   1  -4   32.57    4.67
   6  -1   5   22.19    5.05
  -6  -1  -5   24.09    5.14
   6   1   5   24.85    5.05
  -6   1  -5   26.38    4.76
   6  -1   6   49.33    5.71
  -6  -1  -6   43.33    5.43
   6   1   6   58.76    6.29
  -6   1  -6   54.95    5.90
   6  -1   7  345.58   13.05
  -6  -1  -7  329.68   12.86
   6   1   7  350.16   13.52
  -6   1  -7  337.97   12.95
   6  -1   8  700.22   22.85
  -6  -1  -8  752.97   24.47
   6   1   8  722.31   24.00
  -6   1  -8  798.87   25.81
   6  -1   9  565.85   19.05
  -6  -1  -9  595.56   20.19
   6   1   9  574.61   19.33
   6  -1  10   47.80    5.33
   6   1  10   35.71    4.95
   6  -1  11  447.38   15.33
   6   1  11  435.86   14.95
   6  -1  12   17.33    4.86
   6   1  12    5.33    4.19
   6  -1  13   65.90    5.62
   6   1  13   65.90    5.43
  -6  -2  14    0.57    4.09
  -6   2  14    1.24    4.57
  -6   2  13  161.98    8.09
  -6  -2   6   20.28    4.86
  -6  -2   5  870.58   27.71
  -6   2   5  852.77   27.04
  -6  -2   4  503.95   17.33
  -6   2   4  479.29   16.38
  -6  -2   3 1393.19   42.57
  -6   2   3 1323.68   40.19
  -6  -2   2   -0.38    4.67
  -6   2   2    4.38    4.09
   6  -2  -1   23.90    4.48
  -6  -2   1   39.62    5.62
   6   2  -1   35.52    5.14
  -6   2   1   20.09    4.48
   6  -2   0  994.19   30.76
  -6  -2   0  980.85   30.85
   6   2   0 1017.04   31.90
  -6   2   0  991.33   30.76
   6  -2   1  392.15   14.19
  -6  -2  -1  407.39   14.95
   6   2   1  427.39   15.62
  -6   2  -1  409.29   14.19
   6  -2   2  505.38   17.52
  -6  -2  -2  480.81   16.66
   6  -2   3   69.80    6.00
  -6  -2  -3   62.37    5.81
   6   2   3   67.33    6.19
  -6   2  -3   74.28    5.71
   6  -2   4 2814.96   83.42
  -6  -2  -4 2736.87   81.04
   6   2   4 2811.15   83.42
  -6   2  -4 2865.43   84.56
   6  -2   6    3.43    5.05
  -6  -2  -6    2.86    4.95
   6   2   6    0.67    5.14
  -6   2  -6    4.09    4.09
   6  -2   7  175.03    9.05
  -6  -2  -7  207.60    9.62
   6   2   7  189.98    9.52
  -6   2  -7  174.08    8.67
   6  -2   8    7.43    4.67
  -6  -2  -8    6.29    4.86
   6   2   8   10.86    4.86
  -6   2  -8    5.62    4.86
   6  -2   9    2.48    4.86
  -6  -2  -9    5.24    5.33
   6   2   9    3.90    4.48
   6  -2  10  185.51    8.48
   6   2  10  174.27    8.86
   6  -2  11  125.89    6.67
   6   2  11  107.99    6.48
   6  -2  12    0.19    4.57
   6   2  12   -0.10    4.57
   6  -2  13   12.57    4.09
   6   2  13    6.67    4.48
  -6  -3  14   29.81    4.48
  -6   3  14   26.00    5.52
  -6   3  13  162.46    7.90
  -6   3  12   61.99    5.43
  -6  -3   6  334.44   12.95
  -6   3   6  349.58   13.52
  -6  -3   5 1011.33   31.71
  -6   3   5 1032.28   31.90
  -6  -3   4  308.73   12.00
  -6   3   4  309.97   11.52
  -6  -3   3  613.37   20.47
  -6   3   3  517.00   17.33
  -6  -3   2   42.66    5.62
  -6   3   2   27.14    4.67
   6  -3  -1  347.68   12.28
  -6  -3   1  348.92   13.43
   6   3  -1  337.59   13.05
  -6   3   1  355.87   12.86
   6  -3   0  619.94   19.90
  -6  -3   0  618.80   20.66
   6   3   0  611.94   20.76
  -6   3   0  605.75   19.71
   6  -3   1    7.90    4.00
  -6  -3  -1   24.76    5.33
   6   3   1   13.90    5.52
  -6   3  -1   12.00    3.81
   6  -3   2   30.47    4.95
  -6  -3  -2   20.76    4.48
   6   3   2   29.43    5.24
  -6   3  -2   29.33    4.29
   6  -3   3  446.62   15.43
  -6  -3  -3  393.96   14.38
   6   3   3  443.10   16.19
  -6   3  -3  459.57   15.81
   6  -3   4   -0.57    4.09
  -6  -3  -4  -10.38    4.09
   6   3   4    2.86    5.52
  -6   3  -4    6.86    4.19
   6  -3   5  471.57   16.38
  -6  -3  -5  519.09   18.00
   6   3   5  487.67   17.33
  -6   3  -5  509.85   17.33
   6  -3   6   25.14    5.14
  -6  -3  -6   21.24    5.43
   6   3   6   20.47    5.71
  -6   3  -6   28.00    4.67
   6  -3   7   47.61    6.29
  -6  -3  -7   59.04    6.29
   6   3   7   51.14    5.71
  -6   3  -7   56.28    6.09
   6  -3   8  204.46    9.62
  -6  -3  -8  191.50    9.24
   6   3   8  199.31    9.14
   6  -3   9    0.48    5.05
  -6  -3  -9   -4.09    4.38
   6   3   9  -10.00    4.67
   6  -3  10  173.79    7.81
   6   3  10  176.55    8.67
   6  -3  11    6.00    4.86
   6   3  11    0.38    5.14
   6  -3  12    8.57    5.24
   6   3  12    9.90    5.14
   6  -3  13   12.76    4.57
   6   3  13   18.19    4.67
  -6   4  14   37.14    5.24
  -6   4  13   90.28    6.67
  -6   4  12   44.19    5.24
  -6  -4   6  338.06   13.05
  -6   4   6  327.40   12.28
  -6  -4   5  345.68   13.24
  -6   4   5  343.39   12.38
  -6  -4   4  220.55    9.81
  -6   4   4  226.45    9.24
  -6  -4   3    7.62    4.57
  -6   4   3    2.10    3.71
  -6  -4   2 2823.53   83.61
  -6   4   2 2799.72   82.37
   6  -4  -1  820.87   25.52
  -6  -4   1  823.25   26.47
   6   4  -1  815.54   26.38
  -6   4   1  854.68   26.66
   6  -4   0  490.62   16.19
  -6  -4   0  517.85   17.90
   6   4   0  512.33   17.90
  -6   4   0  520.52   17.33
   6  -4   1 2160.74   63.71
  -6  -4  -1 2155.02   64.37
   6   4   1 2273.11   67.99
  -6   4  -1 2172.16   64.47
   6  -4   2  116.65    6.38
  -6  -4  -2  104.94    6.67
   6   4   2  110.75    7.24
  -6   4  -2  132.08    6.76
   6  -4   3  116.37    6.57
  -6  -4  -3  109.51    7.05
   6   4   3  122.56    8.00
  -6   4  -3  129.61    6.86
   6  -4   4   58.95    5.14
  -6  -4  -4   63.99    5.71
   6   4   4   62.09    6.00
  -6   4  -4   63.33    5.24
   6  -4   5    5.52    4.19
  -6  -4  -5   -0.86    4.48
   6   4   5   -1.14    4.48
  -6   4  -5    2.10    4.38
   6  -4   6  657.27   21.52
  -6  -4  -6  681.84   22.57
   6   4   6  726.31   23.62
  -6   4  -6  689.84   22.57
   6  -4   7  579.37   19.62
  -6  -4  -7  534.61   18.66
   6   4   7  569.85   19.43
  -6   4  -7  602.42   20.28
   6  -4   8    2.95    5.24
  -6  -4  -8   -3.71    5.05
   6   4   8    9.14    4.95
   6  -4   9   17.43    5.62
  -6  -4  -9   16.76    4.57
   6   4   9    9.14    5.52
   6  -4  10   15.24    4.86
  -6  -4 -10    9.81    4.38
   6   4  10    9.52    4.57
   6  -4  11   14.76    4.86
   6   4  11    6.00    5.14
   6  -4  12   97.89    6.19
   6   4  12  103.42    6.86
   6  -4  13    4.86    4.76
   6   4  13    2.38    5.24
  -6   5  14   12.95    5.14
  -6   5  13    6.00    5.14
  -6   5  12    9.62    4.57
  -6   5  11   -4.19    3.81
  -6  -5   6   20.00    4.86
  -6   5   6   20.47    4.19
  -6  -5   5 2078.84   62.28
  -6   5   5 2120.74   62.95
  -6  -5   4   27.62    5.24
  -6   5   4   21.62    4.19
  -6  -5   3  473.95   16.76
  -6   5   3  468.91   15.62
  -6  -5   2  136.08    7.90
  -6   5   2  140.84    6.57
   6  -5  -1  690.41   22.00
  -6  -5   1  710.88   23.33
   6   5  -1  710.98   23.33
  -6   5   1  733.64   23.05
   6  -5   0  623.94   20.00
  -6  -5   0  690.31   22.76
   6   5   0  668.03   22.09
  -6   5   0  634.32   20.28
   6  -5   1  645.65   20.57
  -6  -5  -1  620.80   20.76
   6   5   1  641.36   21.43
  -6   5  -1  649.74   20.86
   6  -5   2   37.33    4.67
  -6  -5  -2   29.43    5.14
   6   5   2   43.52    5.62
  -6   5  -2   30.76    4.38
   6  -5   3   -1.33    4.29
  -6  -5  -3    4.48    4.48
   6   5   3    5.24    4.95
  -6   5  -3    1.33    3.81
   6  -5   4   21.81    4.29
  -6  -5  -4   18.47    5.14
   6   5   4   12.86    4.86
  -6   5  -4   11.90    4.19
   6  -5   5  124.94    6.86
  -6  -5  -5  112.08    6.95
   6   5   5   97.70    7.14
  -6   5  -5  109.42    6.38
   6  -5   6    3.14    4.67
  -6  -5  -6    1.90    4.86
   6   5   6    5.81    5.71
  -6   5  -6   -1.71    4.67
   6  -5   7   63.23    6.00
  -6  -5  -7   53.99    6.29
   6   5   7   71.61    6.67
   6  -5   8    6.95    4.76
  -6  -5  -8    0.10    5.24
   6   5   8    9.52    5.33
   6  -5   9    9.33    4.67
  -6  -5  -9    2.38    4.38
   6   5   9    2.19    4.38
   6  -5  10   -1.24    4.95
  -6  -5 -10   -1.05    4.86
   6   5  10    6.19    4.76
   6  -5  11  141.99    7.14
   6   5  11  141.22    7.52
   6  -5  12   35.52    5.05
   6   5  12   42.47    5.52
  -6   6  13   43.33    5.81
  -6   6  12   82.56    6.09
  -6   6  11    8.38    4.67
  -6  -6   7    6.67    4.29
  -6  -6   6   22.38    4.95
  -6   6   6   31.23    4.76
  -6  -6   5   36.76    5.24
  -6   6   5   40.95    4.57
  -6  -6   4  103.32    6.86
  -6   6   4   94.09    5.43
  -6  -6   3   22.76    5.33
  -6   6   3   13.81    3.81
  -6  -6   2 2244.54   67.04
  -6   6   2 2269.30   66.76
   6  -6  -1   29.52    4.38
  -6  -6   1   24.38    5.43
   6   6  -1   24.95    5.14
  -6   6   1   31.33    3.71
   6  -6   0 2891.14   85.13
  -6  -6   0 2890.19   85.42
   6   6   0 3193.01   94.18
  -6   6   0 2988.27   87.42
   6  -6   1    1.52    3.81
  -6  -6  -1    0.86    4.76
   6   6   1   -7.33    4.67
  -6   6  -1    0.29    3.33
   6  -6   2  702.60   22.66
  -6  -6  -2  685.55   22.57
   6   6   2  697.36   23.14
  -6   6  -2  754.97   23.81
   6  -6   3 1665.55   50.38
  -6  -6  -3 1656.02   50.19
   6   6   3 1640.79   49.90
  -6   6  -3 1659.83   49.80
   6  -6   4  162.75    7.90
  -6  -6  -4  146.27    8.00
   6   6   4  172.17    9.05
  -6   6  -4  168.17    7.81
   6  -6   5  292.07   11.33
  -6  -6  -5  317.97   12.67
   6   6   5  284.26   12.00
  -6   6  -5  295.11   11.52
   6  -6   6  384.72   14.38
  -6  -6  -6  420.24   15.24
   6   6   6  414.82   15.43
  -6   6  -6  430.72   15.33
   6  -6   7   -2.76    4.95
  -6  -6  -7    3.14    5.24
   6   6   7    6.76    5.71
   6  -6   8   34.47    5.52
  -6  -6  -8   47.71    6.09
   6   6   8   55.33    5.90
   6  -6   9  233.31    9.52
  -6  -6  -9  235.12   10.28
   6   6   9  215.98    9.90
   6  -6  10   92.37    6.00
  -6  -6 -10   93.80    6.57
   6   6  10   92.94    6.95
   6  -6  11    5.33    4.19
   6   6  11    6.67    5.14
   6  -6  12    3.24    4.76
   6   6  12   13.33    4.86
  -6   7  13   76.94    6.57
  -6   7  12  397.29   14.38
  -6   7  11   12.86    4.76
  -6   7  10  107.99    6.86
  -6  -7   7   25.62    5.24
  -6  -7   6  119.51    7.62
  -6   7   6  112.46    6.48
  -6  -7   5  468.14   16.76
  -6   7   5  434.43   14.86
  -6  -7   4   65.33    5.90
  -6   7   4   57.71    4.67
  -6  -7   3  232.93   10.48
  -6   7   3  192.36    7.81
  -6  -7   2  269.78   11.24
  -6   7   2  266.35    9.62
   6  -7  -1  961.81   29.43
  -6  -7   1  991.33   31.33
   6   7  -1  953.24   30.19
  -6   7   1  972.28   29.52
   6  -7   0  984.66   30.38
  -6  -7   0 1013.23   31.81
   6   7   0  954.19   30.28
  -6   7   0 1000.85   30.38
   6  -7   1  107.89    6.19
  -6  -7  -1  114.75    7.14
   6   7   1  115.99    7.52
  -6   7  -1  113.80    5.81
   6  -7   2   59.14    5.33
  -6  -7  -2   52.28    5.43
   6   7   2   62.47    6.09
  -6   7  -2   59.71    4.67
   6  -7   3  394.72   14.19
  -6  -7  -3  388.15   14.38
   6   7   3  390.15   14.67
  -6   7  -3  345.20   12.28
   6  -7   4    2.67    4.38
  -6  -7  -4    0.29    4.76
   6   7   4    4.86    5.43
  -6   7  -4   -1.81    3.33
   6  -7   5  158.75    8.38
  -6  -7  -5  143.89    7.90
   6  -7   6    9.81    5.43
  -6  -7  -6   14.76    4.86
   6   7   6    7.33    5.14
   6  -7   7   22.47    4.95
  -6  -7  -7   29.14    5.71
   6   7   7   41.04    6.19
   6  -7   8   21.81    4.86
  -6  -7  -8   31.71    5.62
   6   7   8   38.38    6.19
   6  -7   9   56.66    5.62
  -6  -7  -9   48.66    5.81
   6   7   9   49.52    6.00
   6  -7  10  237.69    9.81
  -6  -7 -10  250.83   10.38
   6   7  10  252.17   10.57
   6  -7  11   -1.52    4.48
   6   7  11    4.86    5.43
   6  -7  12   52.76    4.95
   6   7  12   45.80    6.19
  -6   8  13   19.90    5.33
  -6   8  12   30.47    5.81
  -6   8  11   24.19    5.14
  -6   8  10   42.85    5.62
  -6   8   9  201.60    8.76
  -6  -8   7  256.55   10.86
  -6  -8   6   49.71    6.19
  -6   8   6   45.33    4.76
  -6  -8   5   -4.48    5.24
  -6   8   5    5.24    3.62
  -6  -8   4   12.28    5.05
  -6   8   4   20.00    3.52
  -6  -8   3   18.00    5.43
  -6   8   3   16.76    3.43
  -6  -8   2  297.11   12.00
  -6   8   2  297.40   10.19
   6  -8  -1   20.95    2.86
  -6  -8   1   18.95    5.33
   6   8  -1   20.28    4.95
  -6   8   1   25.33    3.33
   6  -8   0  636.98   20.09
  -6  -8   0  670.60   22.19
   6   8   0  652.89   21.90
  -6   8   0  662.41   20.57
   6  -8   1 1082.75   32.95
  -6  -8  -1 1049.42   32.95
   6   8   1 1129.41   35.43
  -6   8  -1 1127.51   34.09
   6  -8   2  819.06   25.43
  -6  -8  -2  792.97   25.62
   6   8   2  783.35   25.43
  -6   8  -2  837.34   26.00
   6  -8   3  658.79   21.24
  -6  -8  -3  642.32   21.43
   6   8   3  645.36   21.52
  -6   8  -3  651.55   20.86
   6  -8   4  926.76   28.85
  -6  -8  -4  886.48   28.38
   6   8   4  927.24   29.62
  -6   8  -4  934.86   29.04
   6  -8   5 1176.07   36.09
  -6  -8  -5 1121.79   35.04
   6   8   5 1154.17   36.09
   6  -8   6   24.28    4.95
  -6  -8  -6   24.09    5.90
   6   8   6   18.19    6.38
   6  -8   7  584.61   19.71
  -6  -8  -7  552.90   19.05
   6   8   7  566.13   19.81
   6   8   8  237.88   10.76
   6  -8   9    9.90    4.09
  -6  -8  -9    4.86    4.76
   6   8   9    7.52    5.33
   6  -8  10   22.57    5.33
  -6  -8 -10   14.28    5.43
   6   8  10   16.76    6.00
   6  -8  11   -0.19    4.29
   6   8  11    1.90    5.05
   6  -8  12  148.94    7.43
   6   8  12  141.99    7.43
  -6   9  13   -0.95    5.43
  -6   9  12   84.56    6.76
  -6   9  11   -1.24    5.05
  -6   9  10  327.59   12.28
  -6   9   9   -2.10    3.90
  -6  -9   8   98.66    6.57
  -6   9   8  101.70    6.09
  -6  -9   7    8.09    4.95
  -6  -9   6   12.19    5.62
  -6   9   6    3.71    3.90
  -6  -9   5  862.58   27.90
  -6   9   5  851.72   26.19
  -6  -9   4   25.05    5.43
  -6   9   4   16.09    3.33
  -6  -9   3   45.71    5.52
  -6   9   3   49.42    3.81
  -6  -9   2 1557.94   47.52
  -6   9   2 1589.36   46.95
  -6  -9   1  283.40   11.71
   6   9  -1  287.21   11.62
  -6   9   1  291.30    9.90
   6  -9   0  156.46    6.38
  -6  -9   0  152.65    8.09
   6   9   0  153.89    8.28
  -6   9   0  162.08    6.48
   6  -9   1  685.46   21.33
  -6  -9  -1  632.51   21.14
   6   9   1  695.84   22.85
  -6   9  -1  677.74   21.24
   6  -9   2  248.45    9.05
  -6  -9  -2  262.26   10.76
   6   9   2  253.21   10.67
  -6   9  -2  249.59    9.43
   6  -9   3   39.52    4.29
  -6  -9  -3   46.38    5.62
   6   9   3   39.42    5.62
  -6   9  -3   24.00    3.90
   6  -9   4  232.93    9.05
  -6  -9  -4  209.60   10.00
   6   9   4  202.55   10.00
   6  -9   5   53.52    4.76
  -6  -9  -5   53.90    6.09
   6   9   5   45.23    6.48
   6  -9   6   31.90    4.86
  -6  -9  -6   34.00    5.71
   6   9   6   32.19    6.57
   6  -9   7  145.89    7.62
  -6  -9  -7  131.22    7.71
   6   9   7  125.04    8.09
   6  -9   8 1112.27   34.19
  -6  -9  -8 1158.93   36.00
   6   9   8 1171.31   36.38
   6  -9   9   -1.05    4.00
  -6  -9  -9    5.33    4.29
   6   9   9   -2.76    5.62
   6  -9  10  368.73   12.95
  -6  -9 -10  368.15   13.81
   6   9  10  366.73   13.62
   6  -9  11   58.57    5.62
   6   9  11   58.66    6.48
   6  -9  12   27.43    4.57
   6   9  12   14.38    5.62
  -6  10  13    9.43    6.00
  -6  10  12   -5.14    5.71
  -6  10  11  110.47    7.24
  -6  10  10   95.51    6.38
  -6  10   9   -2.48    4.00
  -6 -10   8  554.61   19.05
  -6  10   8  582.70   18.95
  -6 -10   7  828.11   26.85
  -6  10   7  933.14   29.14
  -6  10   7  876.48   27.33
  -6 -10   6  182.84    9.24
  -6  10   6  195.41    8.00
  -6 -10   5   15.52    5.71
  -6  10   5   13.14    3.24
  -6 -10   4  479.57   17.14
  -6  10   4  445.76   14.28
  -6 -10   3  663.74   22.19
  -6  10   3  629.75   19.33
  -6 -10   2  669.74   22.28
  -6  10   2  662.22   20.09
  -6 -10   1  345.20   13.33
   6  10  -1  327.40   12.47
  -6  10   1  343.20   11.05
   6 -10   0  328.92   10.86
  -6 -10   0  342.35   13.05
   6  10   0  343.49   13.05
  -6  10   0  339.78   11.24
   6 -10   1   12.47    3.24
  -6 -10  -1   23.14    5.43
   6  10   1   10.86    4.95
  -6  10  -1   11.52    3.05
   6 -10   2  619.94   19.43
  -6 -10  -2  614.70   20.76
   6  10   2  614.61   20.86
  -6  10  -2  605.84   19.33
   6 -10   3    2.29    3.62
  -6 -10  -3    8.67    4.48
   6  10   3    7.52    5.33
   6 -10   4   16.28    4.48
  -6 -10  -4   22.76    5.43
   6  10   4   10.48    6.19
   6 -10   5  397.58   13.90
  -6 -10  -5  379.68   14.38
   6  10   5  390.34   15.14
   6 -10   6  181.79    8.28
  -6 -10  -6  201.03    9.52
   6  10   6  186.65    9.52
   6 -10   7  123.61    7.05
  -6 -10  -7  136.65    8.19
   6  10   7  133.51    8.48
   6 -10   8   80.66    6.09
  -6 -10  -8   95.70    7.05
   6  10   8   83.23    7.24
   6 -10   9    1.71    4.09
  -6 -10  -9   -0.95    4.76
   6  10   9    8.67    5.05
   6 -10  10   -5.71    4.00
  -6 -10 -10   -1.62    5.43
   6  10  10   -2.57    5.14
   6 -10  11    3.05    4.67
  -6 -10 -11   -0.48    4.57
   6  10  11    8.38    5.05
   6 -10  12    3.62    4.00
   6  10  12   17.05    5.43
  -6  11  13   93.42    7.33
  -6  11  12   88.09    7.24
  -6  11  11   22.28    5.24
  -6  11  10   39.42    5.24
  -6 -11   9   13.71    4.67
  -6  11   9   10.38    4.19
  -6 -11   8  154.27    8.09
  -6  11   8  160.56    7.43
  -6 -11   7  131.70    7.81
  -6  11   7  109.42    5.90
  -6  11   7  114.56    6.00
  -6 -11   6 2392.14   71.42
  -6  11   6 2546.41   74.85
  -6  11   6 2609.26   76.56
  -6 -11   5 1667.45   50.66
  -6  11   5 1824.58   53.99
  -6 -11   4 1880.76   56.76
  -6  11   4 1927.43   56.76
  -6 -11   3   85.42    6.95
  -6  11   3   86.47    3.71
  -6 -11   2   13.81    5.24
  -6  11   2    5.71    1.81
  -6 -11   1  302.16   12.38
   6  11  -1  264.16   11.24
  -6  11   1  284.26    9.14
   6 -11   0  286.07    9.43
  -6 -11   0  322.63   12.76
   6  11   0  308.73   12.47
  -6  11   0  315.49   10.38
   6 -11   1   48.00    3.90
  -6 -11  -1   47.23    6.19
   6  11   1   46.28    6.00
  -6  11  -1   51.52    3.71
   6 -11   2   19.24    3.62
  -6 -11  -2   23.90    5.33
   6  11   2   26.28    5.33
   6 -11   3   91.90    5.81
  -6 -11  -3  101.04    7.24
   6  11   3   80.85    6.86
   6 -11   4   19.90    4.67
  -6 -11  -4    5.33    5.24
   6  11   4    6.29    5.81
   6 -11   5   69.90    5.81
  -6 -11  -5   80.28    6.48
   6  11   5   86.56    7.33
   6 -11   6  160.56    8.09
  -6 -11  -6  149.51    8.48
   6  11   6  145.99    8.48
   6 -11   7  128.46    7.05
  -6 -11  -7  125.04    7.43
   6  11   7  121.42    8.48
   6 -11   8   55.23    5.14
  -6 -11  -8   57.99    6.29
   6  11   8   42.47    6.38
   6 -11   9   17.81    4.95
  -6 -11  -9   19.52    5.52
   6  11   9   21.14    6.00
   6 -11  10   16.09    4.95
  -6 -11 -10   24.00    5.24
   6  11  10   17.90    5.81
   6 -11  11    7.43    4.38
  -6 -11 -11    3.05    4.76
   6  11  11   19.05    6.00
   6 -11  12   32.95    5.05
   6  11  12   33.23    5.90
  -6  12  12   99.61    7.24
  -6  12  11   -0.76    5.14
  -6 -12  10   -3.52    4.29
  -6  12  10   -3.81    4.86
  -6 -12   9   39.71    5.33
  -6  12   9   27.81    4.95
  -6 -12   8   42.09    5.33
  -6  12   8   42.85    4.86
  -6 -12   7  128.18    7.90
  -6  12   7  154.56    6.86
  -6  12   7  153.89    6.95
  -6 -12   6   30.28    5.71
  -6  12   6   23.05    3.52
  -6  12   6   34.66    4.00
  -6 -12   5  210.17    9.81
  -6  12   5  223.98    8.00
  -6  12   5  220.84    7.81
  -6 -12   4   64.95    6.29
  -6  12   4   62.47    3.05
  -6  12   4   57.52    3.14
  -6 -12   3 1706.50   51.90
  -6 -12   2   90.85    6.95
  -6 -12   1  525.85   18.38
   6  12  -1  538.71   18.66
   6 -12   0  351.96   11.14
  -6 -12   0  378.34   14.38
   6  12   0  375.20   14.09
   6 -12   1   24.38    3.43
  -6 -12  -1   33.71    5.90
   6  12   1   25.90    5.24
   6 -12   2   35.81    4.09
  -6 -12  -2   34.38    5.62
   6  12   2   27.62    5.33
   6 -12   3  104.75    6.09
  -6 -12  -3  116.08    7.81
   6  12   3  119.42    7.52
   6 -12   4  266.93   10.67
  -6 -12  -4  277.40   11.62
   6  12   4  260.55   11.52
   6 -12   5   36.57    4.76
  -6 -12  -5   27.62    5.52
   6  12   5   32.00    6.38
   6 -12   6  158.84    7.62
  -6 -12  -6  153.13    8.38
   6  12   6  157.79    8.57
   6 -12   7   25.43    4.57
  -6 -12  -7   17.52    5.24
   6  12   7   12.38    5.90
   6  12   8   92.75    6.95
   6 -12   9  112.27    6.86
  -6 -12  -9  113.23    7.05
   6  12   9  131.80    7.81
   6 -12  10   38.66    5.33
  -6 -12 -10   25.05    5.90
   6  12  10   26.47    6.09
   6 -12  11  195.79    8.76
  -6 -12 -11  198.08    9.24
   6  12  11  193.03    9.24
  -6  13  12    0.95    5.62
  -6 -13  11    3.71    4.00
  -6  13  11   -3.71    5.05
  -6 -13  10  179.98    8.57
  -6  13  10  193.41    8.67
  -6 -13   9   29.43    4.95
  -6  13   9   34.76    5.05
  -6 -13   8 1187.50   36.66
  -6  13   8 1234.16   37.33
  -6  13   8 1197.98   36.28
  -6 -13   7   46.57    6.09
  -6  13   7   59.14    4.57
  -6  13   7   45.80    4.48
  -6 -13   6 1327.49   40.85
  -6  13   6 1277.97   38.09
  -6  13   6 1363.67   40.57
  -6 -13   5   43.42    5.81
  -6  13   5   40.09    2.86
  -6  13   5   39.90    2.95
  -6 -13   4  551.85   19.14
  -6 -13   3  231.41   10.67
  -6 -13   2   23.24    5.71
  -6 -13   1  351.01   13.81
  -6 -13   0   11.90    5.05
   6  13   0    6.95    4.95
   6 -13   1   22.95    3.24
  -6 -13  -1   28.66    6.00
   6  13   1   19.81    5.14
   6 -13   2  126.94    6.00
  -6 -13  -2  134.27    8.00
   6  13   2  112.08    7.33
   6 -13   3   30.00    4.00
  -6 -13  -3   32.28    5.90
   6  13   3   23.81    5.62
   6 -13   4   27.90    4.38
  -6 -13  -4   24.85    5.24
   6  13   4   35.23    6.57
   6 -13   5   16.09    4.00
  -6 -13  -5   19.52    5.14
   6  13   5   23.90    5.90
   6 -13   6   26.85    4.48
  -6 -13  -6   22.38    5.24
   6  13   6   16.38    5.43
   6 -13   7   94.47    6.29
  -6 -13  -7   94.37    6.95
   6  13   7   94.56    7.43
   6 -13   8   16.76    4.95
  -6 -13  -8    8.57    5.24
   6  13   8   -5.71    5.14
   6 -13   9  105.99    6.48
  -6 -13  -9  105.32    6.95
   6  13   9  106.66    7.52
   6 -13  10   34.47    5.24
  -6 -13 -10   45.80    6.38
   6  13  10   31.43    5.71
   6 -13  11    1.52    4.76
  -6 -13 -11    1.33    5.33
   6  13  11   -3.71    5.71
  -6 -14  12   15.62    4.38
  -6  14  12    6.67    6.00
  -6 -14  11  114.18    6.86
  -6  14  11  113.70    7.33
  -6 -14  10   28.09    4.95
  -6  14  10   30.28    5.33
  -6 -14   9    9.33    5.14
  -6  14   9   12.95    4.57
  -6 -14   8  271.40   11.24
  -6  14   8  269.97    9.90
  -6  14   8  252.26    9.71
  -6 -14   7  184.36    9.05
  -6  14   7  177.89    7.33
  -6  14   7  184.74    7.43
  -6 -14   6   16.86    5.05
  -6  14   6    6.38    2.67
  -6  14   6    8.76    2.76
  -6 -14   5   97.89    7.14
  -6 -14   4  124.27    8.28
  -6 -14   3  355.58   13.90
  -6 -14   2  226.36   10.57
  -6 -14   1  155.41    8.86
  -6 -14   0  249.12   11.24
   6  14   0  242.83   11.05
   6 -14   1  734.69   22.19
  -6 -14  -1  811.54   26.47
   6  14   1  763.07   25.24
   6 -14   2  204.55    7.62
  -6 -14  -2  210.17    9.71
   6  14   2  199.79    9.71
   6 -14   3  128.18    5.81
  -6 -14  -3  144.37    8.28
   6  14   3  136.94    8.38
   6 -14   4   56.09    4.95
  -6 -14  -4   42.38    5.71
   6  14   4   49.33    5.90
   6 -14   5   32.66    4.76
  -6 -14  -5   23.05    5.24
   6  14   5   41.23    6.19
   6 -14   6  318.83   12.00
  -6 -14  -6  327.49   12.67
   6  14   6  319.02   12.67
   6 -14   7   46.66    5.05
  -6 -14  -7   56.09    6.29
   6  14   7   53.71    6.00
   6 -14   8  222.36    9.24
  -6 -14  -8  203.41    9.33
   6  14   8  229.02   10.38
   6 -14   9    3.52    4.48
  -6 -14  -9   -6.38    5.05
   6  14   9    3.24    5.71
   6 -14  10    0.48    4.76
  -6 -14 -10  -10.48    5.62
   6  14  10    1.33    5.14
   6 -14  11   13.33    5.14
  -6 -14 -11    9.24    5.33
   6  14  11   13.05    5.24
  -6 -15  12    3.14    4.38
  -6  15  12    4.38    6.67
  -6 -15  11   22.47    4.76
  -6  15  11   18.47    6.19
  -6 -15  10  102.09    6.76
  -6  15  10  109.80    7.05
  -6 -15   9   79.61    6.48
  -6  15   9   84.66    5.62
  -6  15   9   91.32    6.38
  -6 -15   8  297.40   11.90
  -6  15   8  299.30   10.67
  -6  15   8  301.87   10.76
  -6 -15   7   24.57    5.43
  -6  15   7   26.85    3.52
  -6  15   7   24.85    3.62
  -6 -15   6   88.66    6.76
  -6 -15   5   28.28    5.52
  -6 -15   4   28.38    5.71
  -6 -15   3  157.13    8.76
  -6 -15   2   78.85    6.86
  -6 -15   1    0.76    5.62
  -6 -15   0  385.39   14.57
   6  15   0  371.39   14.19
   6 -15   1 1097.99   32.85
  -6 -15  -1 1138.93   35.52
   6  15   1 1115.13   34.95
   6 -15   2  107.80    5.24
  -6 -15  -2   90.85    6.86
   6  15   2   96.18    7.05
   6 -15   3  309.78   10.95
  -6 -15  -3  305.02   12.19
   6  15   3  323.59   12.76
   6 -15   4  601.37   19.43
  -6 -15  -4  582.51   19.90
   6  15   4  560.99   19.24
   6 -15   5  206.36    8.86
  -6 -15  -5  192.84    9.14
   6  15   5  194.36    9.90
   6 -15   6  473.95   15.71
  -6 -15  -6  443.86   16.00
   6  15   6  481.67   16.95
   6 -15   7    3.81    4.48
  -6 -15  -7    4.00    5.43
   6  15   7   10.28    5.14
   6 -15   8   -2.29    4.57
  -6 -15  -8   -2.19    5.14
   6  15   8   -0.38    5.33
   6 -15   9   12.57    4.67
  -6 -15  -9    6.67    5.43
   6  15   9   14.19    5.33
   6 -15  10   19.43    5.05
  -6 -15 -10    4.38    4.95
   6  15  10   17.14    6.19
   6 -15  11  115.04    7.14
  -6 -15 -11  101.51    8.09
   6  15  11  110.85    7.14
  -6 -16  11    0.57    4.57
  -6  16  11    3.24    6.57
  -6 -16  10    4.00    5.14
  -6  16  10   15.62    6.09
  -6  16  10    7.81    5.05
  -6 -16   9   41.61    5.71
  -6  16   9   37.14    5.52
  -6  16   9   23.90    4.76
  -6 -16   8    9.90    5.05
  -6  16   8    9.90    3.90
  -6  16   8   11.90    3.90
  -6 -16   7   81.71    6.86
  -6 -16   6   12.09    5.52
  -6 -16   5    4.95    5.43
  -6 -16   4   72.37    6.86
  -6 -16   3  133.32    8.00
  -6 -16   2   65.52    6.48
  -6 -16   1   58.18    6.76
  -6 -16   0   58.09    6.19
   6  16   0   54.85    6.67
  -6 -16  -1  363.20   13.62
   6  16   1  360.06   13.90
   6 -16   2  642.22   19.90
  -6 -16  -2  663.93   22.00
   6  16   2  660.70   22.28
   6 -16   3  242.26    8.95
  -6 -16  -3  251.02   10.76
   6  16   3  256.64   10.95
   6 -16   4  497.09   16.09
  -6 -16  -4  498.43   17.33
   6  16   4  499.57   17.52
   6 -16   5   15.14    4.00
  -6 -16  -5   13.52    4.67
   6  16   5   -1.05    6.09
   6 -16   6  161.60    7.71
  -6 -16  -6  176.65    8.86
   6  16   6  172.55    8.86
   6 -16   7   52.66    4.86
  -6 -16  -7   71.04    6.48
   6  16   7   60.76    6.57
   6 -16   8   27.52    4.57
  -6 -16  -8   44.19    5.71
   6  16   8   29.52    5.62
   6 -16   9   99.13    6.57
  -6 -16  -9  100.94    7.24
   6  16   9  105.32    7.24
   6 -16  10   60.66    5.90
  -6 -16 -10   55.04    6.29
   6  16  10   67.80    6.57
  -6 -17  11   -1.43    5.14
  -6  17  11   10.09    5.90
  -6  17  11    8.28    7.05
  -6 -17  10    7.71    5.43
  -6  17  10   14.09    5.43
  -6  17  10    4.57    6.76
  -6 -17   9    5.81    5.33
  -6  17   9    4.09    4.67
  -6  17   9    2.29    5.05
  -6 -17   8    4.29    4.95
  -6 -17   7   12.67    5.14
  -6 -17   6    2.38    4.95
  -6 -17   5    3.71    5.33
  -6 -17   4    5.71    5.05
  -6 -17   3    2.19    5.71
  -6 -17   2    3.05    5.05
  -6 -17   1  328.82   13.14
  -6 -17   0  157.32    8.86
  -6 -17  -1   80.47    6.67
   6  17   1   68.76    6.95
   6 -17   2  439.10   13.71
  -6 -17  -2  447.19   16.00
   6  17   2  446.43   16.28
   6 -17   3   -4.76    3.24
  -6 -17  -3   -6.29    5.33
   6  17   3   -7.43    4.76
   6 -17   4   -2.67    4.00
  -6 -17  -4    5.62    5.43
   6  17   4    4.00    5.52
   6 -17   5  171.03    7.52
  -6 -17  -5  157.70    8.38
   6  17   5  166.65    9.14
   6 -17   6  151.13    7.14
  -6 -17  -6  163.89    8.38
   6  17   6  159.41    8.38
   6 -17   7   64.95    5.52
  -6 -17  -7   64.47    6.57
   6  17   7   84.94    7.24
   6 -17   8   41.61    5.05
  -6 -17  -8   40.00    5.52
   6  17   8   41.90    5.62
   6 -17   9   -0.86    5.24
  -6 -17  -9    1.62    5.33
   6  17   9   -4.00    4.86
   6 -17  10   43.90    6.09
  -6 -17 -10   32.47    6.09
   6  17  10   40.38    6.29
  -6 -18  11    7.81    5.52
  -6 -18  10   53.14    5.90
  -6  18  10   35.23    7.62
  -6  18  10   46.19    6.67
  -6 -18   9   77.04    6.57
  -6  18   9   77.23    4.95
  -6  18   9   77.23    5.52
  -6 -18   8   49.90    5.71
  -6 -18   7   13.33    5.52
  -6 -18   6   56.95    6.19
  -6 -18   5   17.14    5.05
  -6 -18   4  553.66   18.86
  -6 -18   3    8.48    5.05
  -6 -18   2  263.59   11.14
  -6 -18   1   25.05    5.81
  -6 -18   0  677.55   22.47
  -6 -18  -1   20.09    5.71
   6  18   1    4.38    5.62
   6 -18   2  215.03    7.14
  -6 -18  -2  237.69   10.28
   6  18   2  215.98   10.38
   6 -18   3  151.03    6.29
  -6 -18  -3  157.13    8.28
   6  18   3  161.41    9.05
   6 -18   4  293.88   10.48
  -6 -18  -4  296.83   11.81
   6  18   4  301.02   12.19
   6 -18   5  211.98    8.67
  -6 -18  -5  205.69    9.43
   6  18   5  215.31   10.09
   6 -18   6   52.76    5.05
  -6 -18  -6   49.33    6.00
   6  18   6   49.80    5.90
   6  18   7   82.94    7.05
   6 -18   8   11.43    5.14
  -6 -18  -8   11.52    5.14
   6  18   8    6.86    5.14
   6 -18   9   -1.52    4.76
  -6 -18  -9    9.33    5.05
   6  18   9    0.00    5.05
  -6 -19  10   18.47    5.33
  -6 -19   9  139.13    7.81
  -6 -19   8  228.93    9.71
  -6 -19   7  140.94    7.52
  -6 -19   6   33.71    5.71
  -6 -19   5  164.75    8.67
  -6 -19   4   22.76    5.62
  -6 -19   3   57.04    6.00
  -6 -19   2   24.95    5.33
  -6 -19   1   16.00    5.71
  -6 -19   0  108.56    7.71
  -6 -19  -1   79.42    6.95
   6  19   1   74.75    6.48
  -6 -19  -2   60.95    6.29
   6  19   2   70.18    6.86
   6 -19   3   24.66    3.43
  -6 -19  -3   36.66    5.90
   6  19   3   50.19    6.38
   6 -19   4  591.85   18.76
  -6 -19  -4  583.66   19.71
   6  19   4  600.61   20.38
   6 -19   5   -2.29    4.19
  -6 -19  -5   -0.48    4.38
   6  19   5   -1.43    5.62
   6 -19   6  119.42    6.95
  -6 -19  -6  141.41    8.19
   6  19   6  124.37    8.09
   6 -19   7   -7.62    4.67
  -6 -19  -7    9.62    4.86
   6  19   7   -5.14    6.00
   6 -19   8  211.03    9.14
  -6 -19  -8  213.41    9.24
   6  19   8  208.36    9.81
   6 -19   9   19.71    5.71
  -6 -19  -9   18.09    5.14
   6  19   9   12.67    6.09
  -6 -20  10   13.05    4.86
  -6 -20   9   33.90    6.09
  -6 -20   8  187.31    9.05
  -6 -20   7  206.93    9.05
  -6 -20   6   -7.52    5.33
  -6 -20   5    7.05    5.24
  -6 -20   4  830.68   26.47
  -6 -20   3  157.98    8.48
  -6 -20   2  309.49   12.28
  -6 -20   1  113.99    7.62
  -6 -20   0   51.04    6.48
  -6 -20  -1  120.75    7.24
  -6 -20  -2  306.35   12.09
   6  20   2  291.21   11.90
   6 -20   3    1.43    2.86
  -6 -20  -3   11.62    4.76
   6  20   3   -0.38    5.52
   6 -20   4   89.32    5.43
  -6 -20  -4  104.28    6.95
   6  20   4   89.51    7.33
   6 -20   5  162.94    7.43
  -6 -20  -5  159.51    8.38
   6  20   5  158.08    8.19
   6 -20   6   62.76    5.43
  -6 -20  -6   55.80    6.00
   6  20   6   59.71    6.67
   6 -20   7   -5.62    4.95
  -6 -20  -7    1.05    5.71
   6  20   7    5.71    5.71
   6 -20   8   16.95    5.14
  -6 -20  -8   12.57    5.62
   6  20   8   27.04    6.67
   6 -20   9   51.99    6.48
  -6 -20  -9   65.14    7.33
  -6 -21   9   41.81    5.33
  -6 -21   8  147.51    7.81
  -6 -21   7  140.46    7.43
  -6 -21   6    0.48    5.33
  -6 -21   5  133.22    7.52
  -6 -21   4  214.26    9.52
  -6 -21   3  167.60    8.76
  -6 -21   2  185.60    9.33
  -6 -21   1   20.28    5.14
  -6 -21   0  239.69   10.38
  -6 -21  -1   57.90    5.90
  -6 -21  -2    7.33    4.95
   6  21   2    1.14    4.95
  -6 -21  -3  111.70    6.95
   6  21   3  120.27    7.24
   6 -21   4   18.38    4.09
  -6 -21  -4    6.67    5.90
   6  21   4   19.90    6.09
   6 -21   5   -1.14    4.38
  -6 -21  -5    3.33    5.52
   6  21   5    5.81    5.90
   6 -21   6   10.09    4.67
  -6 -21  -6   14.86    6.00
   6  21   6   21.33    5.05
   6 -21   7    9.62    5.24
  -6 -21  -7   12.76    5.14
   6  21   7    7.24    5.33
   6 -21   8   19.81    5.52
  -6 -21  -8   25.05    5.52
   6  21   8   19.33    6.29
  -6 -22   8   36.09    5.52
  -6 -22   7  202.46    9.62
  -6 -22   6    4.09    4.95
  -6 -22   5   76.47    6.48
  -6 -22   4   33.04    6.00
  -6 -22   3 1130.36   34.95
  -6 -22   2   10.28    4.76
  -6 -22   1   11.05    4.95
  -6 -22   0  226.74   10.19
  -6 -22  -1  244.55   10.38
  -6 -22  -2   70.47    5.90
   6  22   2   84.85    6.38
  -6 -22  -3    8.95    5.62
   6  22   3    4.95    4.86
   6 -22   4   -3.71    4.09
   6 -22   4    0.10    3.90
  -6 -22  -4   -3.33    6.00
   6  22   4   -2.19    5.24
   6 -22   5   -0.67    4.86
  -6 -22  -5    8.00    5.33
   6  22   5    1.33    5.62
   6 -22   6   62.95    6.19
  -6 -22  -6   68.47    6.76
   6  22   6   55.52    6.86
   6 -22   7   94.75    7.14
  -6 -22  -7   89.13    7.05
   6  22   7   85.23    6.95
  -6 -23   8    2.00    5.24
  -6 -23   7    1.62    5.05
  -6 -23   6   16.76    5.14
  -6 -23   5   -0.38    5.14
  -6 -23   4   66.47    6.29
  -6 -23   3   62.28    6.57
  -6 -23   2   -3.71    5.05
  -6 -23   1  323.02   12.76
  -6 -23   0   51.23    6.19
  -6 -23  -1   -4.86    5.05
  -6 -23  -2  251.40   10.57
  -6 -23  -3   -7.05    5.43
   6  23   3    5.14    5.05
  -6 -23  -4   -0.76    6.09
   6  23   4    2.10    5.05
   6 -23   5   64.18    5.81
  -6 -23  -5   57.99    6.57
   6  23   5   71.71    6.95
   6 -23   6   86.75    6.67
  -6 -23  -6   75.52    6.48
   6  23   6   97.61    7.81
   6 -23   7   -7.71    6.95
  -6 -23  -7   14.00    5.90
   6  23   7   16.66    6.38
  -6 -24   7   48.19    6.38
  -6 -24   6    0.29    5.43
  -6 -24   5   16.95    5.14
  -6 -24   4   70.18    6.76
  -6 -24   3    0.19    4.86
  -6 -24   2    3.14    5.71
  -6 -24   1   -1.05    5.90
  -6 -24   0    7.33    5.33
  -6 -24  -1   24.66    6.00
  -6 -24  -2    8.86    5.05
  -6 -24  -3   35.23    6.29
   6  24   3   40.47    5.33
  -6 -24  -4   13.14    5.62
   6  24   4    9.71    5.81
   6 -24   5   47.80    5.33
   6 -24   5   51.33    6.09
  -6 -24  -5   34.09    6.19
   6  24   5   31.71    5.90
   6 -24   6  177.32    9.05
  -6 -24  -6  173.60    8.67
   6  24   6  185.12    9.14
  -6 -25   6  144.27    7.81
  -6 -25   5  211.79    9.71
  -6 -25   4  200.84    9.71
  -6 -25   3    0.67    5.90
  -6 -25   2    4.38    5.43
  -6 -25   1   -1.52    4.95
  -6 -25   0   40.47    5.81
  -6 -25  -1  225.60   10.38
  -6 -25  -2   -0.95    5.62
  -6 -25  -3    4.95    6.19
  -6 -25  -4   27.62    5.52
   6  25   4   26.85    6.29
   6 -25   5   39.90    5.14
   6 -25   5   49.52    5.43
  -6 -25  -5   64.76    6.57
   6  25   5   55.23    6.38
  -6 -26   5    7.81    5.33
  -6 -26   4    3.62    4.95
  -6 -26   3  175.22    8.76
  -6 -26   2    2.86    6.00
  -6 -26   1  143.99    8.76
  -6 -26   0   84.37    7.43
  -6 -26  -1   14.57    6.09
  -6 -26  -2    2.76    6.09
  -6 -26  -3   16.28    6.09
  -6 -26  -4   32.38    6.67
  -6 -27   3   11.05    5.62
  -6 -27   2   79.61    7.24
  -6 -27   1    9.71    5.62
  -6 -27   0   65.52    6.67
  -6 -27  -1    1.14    5.81
  -6 -27  -2  240.45   10.57
  -7   0   8   -1.05    4.38
  -7   0   7    3.71    4.86
  -7   0   6   17.24    4.95
  -7   0   5   13.05    4.57
  -7   0   4  674.12   22.00
  -7   0   3    2.76    4.00
  -7   0   2   69.61    5.81
   7   0  -1    4.86    4.29
  -7   0   1    9.14    4.67
   7   0   0   61.42    5.62
  -7   0   0   56.95    5.62
   7   0   1    7.52    4.67
  -7   0  -1    6.57    4.38
   7   0   2  583.18   19.90
  -7   0  -2  586.04   19.62
   7   0   3   11.14    5.62
  -7   0  -3    8.95    4.48
   7   0   4  187.60    9.52
  -7   0  -4  176.55    8.57
   7   0   5   29.90    6.19
  -7   0  -5   23.33    5.33
   7   0   6  303.30   12.47
  -7   0  -6  303.97   12.00
   7   0   7    2.38    5.05
  -7   0  -7    9.52    4.48
   7   0   8   40.66    5.62
  -7   0  -8   39.90    5.52
   7   0   9    0.57    5.05
  -7   0  -9   -5.90    4.29
   7   0  10   -2.10    4.29
   7   0  11   -2.10    5.05
   7   0  12   53.80    5.71
  -7  -1   8   57.71    5.71
  -7   1   8   50.57    5.62
  -7  -1   7 1387.48   42.66
  -7   1   7 1475.09   44.95
  -7  -1   6 1334.15   41.14
  -7   1   6 1311.30   40.28
  -7  -1   5 1503.66   45.80
  -7   1   5 1536.04   46.66
  -7  -1   4   91.04    6.38
  -7   1   4  100.18    6.86
  -7  -1   3   83.71    6.48
  -7   1   3   82.85    5.90
  -7  -1   2  470.71   16.38
  -7   1   2  481.48   16.57
   7  -1  -1  323.87   12.09
  -7  -1   1  313.21   12.09
   7   1  -1  302.83   12.00
  -7   1   1  303.78   11.71
   7  -1   0   29.81    4.67
  -7  -1   0   30.47    5.33
   7   1   0   29.04    5.43
  -7   1   0   29.81    4.67
   7  -1   1  375.39   13.43
  -7  -1  -1  373.20   13.71
   7   1   1  391.20   14.67
  -7   1  -1  403.77   14.38
   7  -1   2  118.65    6.95
  -7  -1  -2  129.03    7.14
   7   1   2  136.18    8.09
  -7   1  -2  119.99    6.86
   7  -1   3  653.65   21.90
  -7  -1  -3  645.74   21.24
   7   1   3  671.84   22.28
  -7   1  -3  638.51   20.95
   7  -1   4   53.61    6.09
  -7  -1  -4   42.66    5.24
   7   1   4   52.66    5.81
  -7   1  -4   45.52    5.14
   7  -1   5 1204.64   37.71
  -7  -1  -5 1306.54   40.19
   7   1   5 1256.06   38.66
  -7   1  -5 1240.83   38.47
   7  -1   6   26.00    6.19
  -7  -1  -6   35.71    5.62
   7   1   6   32.47    5.52
  -7   1  -6   24.09    4.95
   7  -1   7   10.86    5.81
  -7  -1  -7    2.86    5.14
   7   1   7   -1.24    5.24
  -7   1  -7    2.76    4.86
   7  -1   8   20.57    5.43
  -7  -1  -8   26.28    5.52
   7   1   8   22.28    5.24
  -7   1  -8   21.62    5.43
   7  -1   9   68.47    5.90
  -7  -1  -9   72.56    6.19
   7   1   9   68.18    6.19
  -7   1  -9   68.37    5.81
   7  -1  10  202.27    9.05
   7   1  10  198.84    8.95
   7  -1  11   66.85    6.09
   7   1  11   73.33    5.90
   7  -1  12   22.57    4.76
   7   1  12   23.52    4.95
  -7   2  13   32.00    5.05
  -7  -2   8  143.41    8.00
  -7   2   8  134.18    7.71
  -7  -2   7  155.70    8.48
  -7   2   7  145.60    8.00
  -7  -2   6   22.95    5.33
  -7   2   6   17.05    5.14
  -7  -2   5   12.00    4.67
  -7   2   5    8.00    4.57
  -7  -2   4  210.46    9.43
  -7   2   4  228.26    9.90
  -7  -2   3  710.88   23.43
  -7   2   3  663.74   21.62
  -7  -2   2  791.54   25.52
  -7   2   2  817.73   25.90
   7  -2  -1   88.75    6.09
  -7  -2   1   96.75    6.76
   7   2  -1   82.09    6.67
  -7   2   1   80.47    5.71
   7  -2   0 1033.23   32.00
  -7  -2   0 1033.23   32.28
   7   2   0 1051.32   32.95
  -7   2   0 1070.37   33.23
   7  -2   1  414.24   14.47
  -7  -2  -1  405.67   14.67
   7   2   1  416.15   15.33
  -7   2  -1  397.96   14.09
   7  -2   2  261.59   10.28
  -7  -2  -2  253.02   10.57
   7   2   2  264.93   11.05
  -7   2  -2  266.54   10.57
   7  -2   3   33.33    5.33
  -7  -2  -3   45.23    5.14
   7   2   3   40.00    5.24
  -7   2  -3   45.23    5.14
   7  -2   4   38.47    5.24
  -7  -2  -4   37.33    5.24
   7   2   4   34.38    5.14
  -7   2  -4   31.62    4.86
   7  -2   5  566.04   19.33
  -7  -2  -5  582.51   19.81
   7   2   5  580.04   19.52
  -7   2  -5  582.04   19.71
   7  -2   6  286.16   11.90
  -7  -2  -6  311.87   12.47
   7   2   6  294.16   11.90
  -7   2  -6  287.02   11.90
   7  -2   7  585.47   20.09
  -7  -2  -7  595.27   20.19
   7   2   7  606.42   20.95
  -7   2  -7  620.03   20.76
   7  -2   8    4.19    5.52
  -7  -2  -8    1.14    4.48
   7   2   8   -4.29    4.95
  -7   2  -8    0.48    4.57
   7  -2   9   60.09    6.19
  -7  -2  -9   62.57    5.90
   7   2   9   55.14    5.62
   7  -2  10    4.86    4.29
  -7  -2 -10    0.57    4.86
   7   2  10   -1.05    4.95
   7  -2  11   12.67    4.38
   7   2  11    9.90    5.43
   7  -2  12   10.67    4.09
   7   2  12   17.05    5.24
  -7   3  13   -2.86    5.14
  -7  -3   8  229.41   10.09
  -7   3   8  243.21   10.38
  -7  -3   7    4.67    5.24
  -7   3   7    4.38    4.57
  -7  -3   6 1119.89   35.04
  -7   3   6 1180.83   36.38
  -7  -3   5  558.13   19.05
  -7   3   5  521.47   17.62
  -7  -3   4   74.66    6.19
  -7   3   4   71.61    5.62
  -7  -3   3  978.00   30.76
  -7   3   3 1037.99   32.09
  -7  -3   2  121.80    7.33
  -7   3   2  109.42    6.57
   7  -3  -1  184.08    8.57
  -7  -3   1  176.17    8.76
   7   3  -1  183.03    8.76
  -7   3   1  172.94    7.90
   7  -3   0  283.11   11.24
  -7  -3   0  284.83   11.52
   7   3   0  248.93   10.57
  -7   3   0  263.40   10.19
   7  -3   1    3.14    4.38
  -7  -3  -1    3.05    4.57
   7   3   1   11.24    5.14
  -7   3  -1    3.43    4.00
   7   3   2    9.71    4.86
  -7   3  -2    3.81    3.90
   7  -3   3   -4.00    4.29
  -7  -3  -3    7.14    4.67
   7   3   3    6.86    4.67
  -7   3  -3    5.81    4.09
   7  -3   4   56.85    5.52
  -7  -3  -4   49.04    5.43
   7   3   4   42.76    6.09
  -7   3  -4   55.80    5.24
   7  -3   5  152.18    8.09
  -7  -3  -5  146.56    8.19
   7   3   5  159.13    9.14
  -7   3  -5  139.70    7.90
   7  -3   6  663.74   21.90
  -7  -3  -6  623.75   21.14
   7   3   6  667.84   22.57
  -7   3  -6  633.65   21.24
   7  -3   7   37.33    5.52
  -7  -3  -7   37.33    5.43
   7   3   7   44.00    6.00
  -7   3  -7   49.04    5.90
   7  -3   8    6.09    4.76
  -7  -3  -8   -0.86    4.95
   7   3   8    3.14    4.48
  -7   3  -8    1.90    4.95
   7  -3   9  171.32    8.67
  -7  -3  -9  160.27    8.28
   7   3   9  165.98    8.09
   7  -3  10  349.39   12.38
  -7  -3 -10  385.49   14.09
   7   3  10  342.63   12.57
   7  -3  11   91.71    6.09
   7   3  11   81.80    6.86
   7  -3  12   15.62    4.48
   7   3  12   14.57    5.24
  -7   4  13    4.29    4.76
  -7  -4   8   13.81    4.95
  -7   4   8   11.71    4.29
  -7  -4   7    1.81    4.57
  -7   4   7    6.00    4.67
  -7  -4   6   36.47    6.00
  -7   4   6   46.57    5.33
  -7  -4   5  121.61    7.52
  -7   4   5  126.18    7.14
  -7  -4   4   -6.95    4.67
  -7   4   4    3.90    4.09
  -7  -4   3   19.24    5.43
  -7   4   3   21.62    4.29
  -7  -4   2   43.23    5.71
  -7   4   2   48.76    4.95
   7  -4  -1    3.43    4.29
  -7  -4   1    2.10    4.76
   7   4  -1    9.14    4.95
  -7   4   1    4.86    4.00
   7  -4   0    5.52    4.57
  -7  -4   0   -4.29    4.86
   7   4   0    8.09    4.76
  -7   4   0    3.90    3.90
   7  -4   1  173.98    8.67
  -7  -4  -1  168.75    8.28
   7   4   1  166.84    8.76
  -7   4  -1  179.41    8.00
   7  -4   2   63.23    6.00
  -7  -4  -2   61.61    5.71
   7   4   2   69.90    6.29
  -7   4  -2   59.42    5.24
   7  -4   3 1108.46   34.66
  -7  -4  -3 1083.70   33.90
   7   4   3 1084.65   34.28
  -7   4  -3 1165.60   35.90
   7  -4   4  156.94    8.09
  -7  -4  -4  162.46    8.57
   7   4   4  157.03    8.86
  -7   4  -4  143.22    7.81
   7  -4   5   53.90    6.19
  -7  -4  -5   41.71    5.81
   7   4   5   47.71    6.29
  -7   4  -5   49.52    5.71
   7  -4   6  306.35   12.09
  -7  -4  -6  334.16   13.14
   7   4   6  319.78   13.05
  -7   4  -6  312.64   12.19
   7  -4   7  129.61    7.24
  -7  -4  -7  126.94    7.43
   7   4   7  134.75    7.81
  -7   4  -7  121.51    7.43
   7  -4   8  785.64   24.85
  -7  -4  -8  732.59   23.90
   7   4   8  747.93   24.19
   7  -4   9  163.60    8.00
  -7  -4  -9  158.46    8.38
   7   4   9  131.80    7.71
   7  -4  10   40.28    5.43
  -7  -4 -10   39.04    5.52
   7   4  10   49.52    5.71
   7  -4  11   -2.76    4.76
   7   4  11    3.62    5.14
   7  -4  12   14.57    5.43
   7   4  12   16.09    5.81
  -7   5  13  112.85    7.14
  -7   5  12   23.24    5.05
  -7  -5   9   19.90    4.67
  -7  -5   8   85.32    6.38
  -7   5   8   87.13    6.09
  -7  -5   7  206.84    9.71
  -7   5   7  223.88    9.71
  -7  -5   6   37.81    5.71
  -7   5   6   23.52    5.14
  -7  -5   5   -5.52    5.05
  -7   5   5    1.90    4.38
  -7  -5   4   20.09    5.14
  -7   5   4   21.43    4.19
  -7  -5   3   10.19    5.33
  -7   5   3   12.47    4.19
  -7  -5   2    4.48    4.57
  -7   5   2    5.81    3.90
   7  -5  -1  162.17    7.71
  -7  -5   1  166.46    8.67
   7   5  -1  157.41    8.48
  -7   5   1  164.17    7.52
   7  -5   0   99.80    6.38
  -7  -5   0  102.28    6.76
   7   5   0  102.09    7.52
  -7   5   0   96.85    5.71
   7  -5   1  469.10   16.57
  -7  -5  -1  480.05   16.86
   7   5   1  435.48   16.09
  -7   5  -1  450.43   15.24
   7  -5   2  190.46    8.86
  -7  -5  -2  178.74    8.67
   7   5   2  166.17    8.95
  -7   5  -2  176.93    8.09
   7  -5   3  250.45   10.76
  -7  -5  -3  260.93   10.95
   7   5   3  272.83   11.62
  -7   5  -3  268.54   10.57
   7  -5   4   16.66    5.14
  -7  -5  -4   22.00    5.14
   7   5   4   21.14    5.43
  -7   5  -4   22.66    4.48
   7  -5   5  538.33   18.76
  -7  -5  -5  546.80   18.86
   7   5   5  516.61   17.81
  -7   5  -5  499.38   17.33
   7  -5   6   46.19    5.81
  -7  -5  -6   44.85    5.81
   7   5   6   36.76    5.71
  -7   5  -6   44.66    5.33
   7  -5   7   24.09    5.14
  -7  -5  -7   14.28    4.95
   7   5   7   19.24    5.90
  -7   5  -7   27.24    5.43
   7  -5   8   11.90    5.24
  -7  -5  -8   23.43    5.14
   7   5   8   33.23    6.29
   7  -5   9  805.63   25.52
  -7  -5  -9  856.58   27.24
   7   5   9  822.87   26.19
   7  -5  10   -1.62    4.38
  -7  -5 -10   -0.57    4.38
   7   5  10   -6.67    5.24
   7  -5  11   67.99    5.52
   7   5  11   70.28    6.19
   7  -5  12    4.19    4.09
   7   5  12    6.19    4.67
  -7   6  13   79.90    6.19
  -7   6  12    3.14    5.24
  -7   6  11   89.71    7.05
  -7  -6   9  192.17    8.95
  -7  -6   8   10.86    4.86
  -7   6   8    2.76    4.57
  -7  -6   7  219.98   10.09
  -7   6   7  207.22    9.14
  -7  -6   6   84.47    6.76
  -7   6   6   63.61    5.81
  -7  -6   5  119.04    7.43
  -7   6   5  106.18    6.29
  -7  -6   4  172.08    8.67
  -7   6   4  146.08    7.05
  -7  -6   3 1641.74   49.90
  -7   6   3 1634.12   48.95
  -7  -6   2    3.52    4.57
  -7   6   2   -3.62    3.81
   7  -6  -1  785.73   24.47
  -7  -6   1  799.35   25.90
   7   6  -1  787.54   25.90
  -7   6   1  772.30   24.19
   7  -6   0  343.87   12.28
  -7  -6   0  344.16   13.24
   7   6   0  318.06   12.67
  -7   6   0  342.06   12.19
   7  -6   1  298.26   11.52
  -7  -6  -1  300.16   12.09
   7   6   1  316.25   12.76
  -7   6  -1  309.30   11.33
   7  -6   2  291.88   11.33
  -7  -6  -2  295.49   11.90
   7   6   2  296.64   12.19
  -7   6  -2  310.06   11.52
   7  -6   3  416.82   14.95
  -7  -6  -3  415.10   15.24
   7   6   3  439.77   15.81
  -7   6  -3  429.67   14.86
   7  -6   4  643.46   21.43
  -7  -6  -4  673.36   22.38
   7   6   4  702.88   23.14
  -7   6  -4  666.89   21.90
   7  -6   5  758.21   24.95
  -7  -6  -5  773.83   25.33
   7   6   5  763.35   24.95
  -7   6  -5  773.35   24.85
   7  -6   6  347.49   13.52
  -7  -6  -6  350.35   13.62
   7   6   6  346.35   13.81
  -7   6  -6  338.44   12.95
   7  -6   7   13.43    4.95
  -7  -6  -7   10.28    5.14
   7   6   7   21.14    5.62
   7  -6   8  113.04    7.52
  -7  -6  -8  136.75    7.62
   7   6   8  141.99    7.90
   7  -6   9   58.85    6.19
  -7  -6  -9   60.95    5.90
   7   6   9   65.61    6.48
   7  -6  10    9.52    4.95
  -7  -6 -10    6.48    4.48
   7   6  10    9.52    5.14
   7  -6  11   60.85    5.43
   7   6  11   59.14    5.52
   7  -6  12   28.57    4.76
   7   6  12   24.57    5.71
  -7   7  13    9.05    5.90
  -7   7  12   12.67    5.43
  -7   7  11  145.70    7.90
  -7  -7  10    0.57    4.48
  -7  -7   9   12.57    4.86
  -7  -7   8  108.18    7.05
  -7   7   8  112.75    6.76
  -7  -7   7   40.28    5.81
  -7   7   7   45.61    5.24
  -7  -7   6  588.70   20.09
  -7   7   6  566.80   18.76
  -7  -7   5   24.28    5.71
  -7   7   5   24.00    4.57
  -7  -7   4  697.45   23.14
  -7   7   4  669.84   21.33
  -7  -7   3   12.38    5.24
  -7   7   3   11.33    4.09
  -7  -7   2   12.19    4.86
  -7   7   2   15.05    3.81
   7  -7  -1  103.42    5.24
  -7  -7   1  102.37    7.14
   7   7  -1  107.42    7.14
  -7   7   1  101.99    5.62
   7  -7   0  354.16   12.09
  -7  -7   0  365.77   13.81
   7   7   0  350.16   13.33
  -7   7   0  371.96   12.95
   7  -7   1   47.80    4.57
  -7  -7  -1   46.38    5.52
   7   7   1   41.14    5.71
  -7   7  -1   41.61    4.57
   7  -7   2   44.76    4.76
  -7  -7  -2   41.81    5.52
   7   7   2   40.66    5.81
  -7   7  -2   50.28    4.76
   7  -7   3  123.23    6.67
  -7  -7  -3  133.32    7.90
   7   7   3  117.80    7.71
  -7   7  -3  126.08    6.86
   7  -7   4   37.04    5.14
  -7  -7  -4   29.43    5.71
   7   7   4   36.47    5.90
  -7   7  -4   41.52    5.14
   7  -7   5  104.37    6.95
  -7  -7  -5  111.80    7.24
   7   7   5  107.89    7.71
  -7   7  -5   96.47    6.48
   7  -7   6  348.92   13.05
  -7  -7  -6  369.39   14.00
   7   7   6  361.39   14.00
  -7   7  -6  370.82   13.71
   7  -7   7  290.73   11.43
  -7  -7  -7  304.45   12.09
   7   7   7  290.45   11.90
   7  -7   8    0.19    4.29
  -7  -7  -8    5.71    4.86
   7   7   8    0.00    5.33
   7  -7   9  130.37    7.14
  -7  -7  -9  118.46    7.24
   7   7   9  122.27    7.43
   7  -7  10  135.42    7.33
  -7  -7 -10  137.99    8.00
   7   7  10  148.94    7.90
   7  -7  11   12.28    5.05
  -7  -7 -11   23.52    5.05
   7   7  11   15.81    5.71
   7  -7  12   -1.43    4.29
   7   7  12   -0.29    4.86
  -7   8  13    6.09    5.71
  -7   8  12    2.86    5.62
  -7   8  11   32.95    5.90
  -7  -8  10  138.08    7.52
  -7   8  10  141.89    7.52
  -7  -8   9   26.09    5.05
  -7  -8   8  132.18    7.81
  -7   8   8  124.84    6.95
  -7  -8   7  711.55   23.52
  -7   8   7  722.59   23.24
  -7  -8   6    1.05    4.86
  -7   8   6    8.95    4.29
  -7  -8   5  469.67   16.86
  -7   8   5  447.00   15.14
  -7  -8   4  383.49   14.67
  -7   8   4  331.30   11.71
  -7  -8   3 2005.51   60.37
  -7   8   3 2021.70   59.61
  -7  -8   2  240.83   10.76
  -7   8   2  198.27    7.81
   7  -8  -1  548.52   17.33
  -7  -8   1  560.13   19.33
   7   8  -1  556.80   19.05
  -7   8   1  579.47   18.38
   7  -8   0   32.38    3.81
  -7  -8   0   38.09    5.90
   7   8   0   33.14    5.52
  -7   8   0   39.33    4.09
   7  -8   1   38.66    4.38
  -7  -8  -1   36.95    5.90
   7   8   1   25.43    5.33
  -7   8  -1   28.66    4.09
   7  -8   2  156.75    7.43
  -7  -8  -2  144.56    8.09
   7   8   2  149.41    8.57
  -7   8  -2  147.89    6.95
   7  -8   3  100.75    5.90
  -7  -8  -3  101.61    6.95
   7   8   3   96.94    7.43
  -7   8  -3   99.51    6.09
   7  -8   4  346.44   12.47
  -7  -8  -4  323.30   12.86
   7   8   4  346.25   13.81
  -7   8  -4  331.97   12.28
   7  -8   5   33.33    5.14
  -7  -8  -5   46.76    6.09
   7   8   5   53.23    6.48
  -7   8  -5   43.33    5.24
   7  -8   6   19.33    5.05
  -7  -8  -6    7.33    5.05
   7   8   6    4.00    5.71
   7  -8   7  157.51    7.81
  -7  -8  -7  137.51    8.00
   7   8   7  143.22    8.09
   7  -8   8  399.67   14.28
  -7  -8  -8  374.91   14.00
   7   8   8  390.72   14.86
   7  -8   9   10.48    4.86
  -7  -8  -9   -5.52    5.05
   7   8   9    9.52    5.33
   7  -8  10    6.00    4.48
  -7  -8 -10    5.71    5.14
   7   8  10    8.67    5.52
   7  -8  11  -10.00    4.48
  -7  -8 -11   -5.05    4.67
   7   8  11    5.52    4.95
  -7   9  13   22.19    5.62
  -7   9  12   17.33    5.81
  -7  -9  11    7.24    4.38
  -7   9  11    0.67    5.24
  -7  -9  10  127.32    7.33
  -7   9  10  141.13    7.52
  -7  -9   9  232.55   10.28
  -7   9   9  231.88    9.52
  -7   9   9  238.45    9.81
  -7  -9   8  149.22    8.19
  -7   9   8  157.70    7.52
  -7  -9   7    8.38    5.43
  -7   9   7   -0.38    4.29
  -7  -9   6 1836.01   55.42
  -7   9   6 1906.48   56.66
  -7  -9   5  329.21   12.95
  -7   9   5  313.78   11.43
  -7  -9   4  645.55   21.90
  -7   9   4  638.79   20.28
  -7  -9   3   23.43    5.90
  -7   9   3   30.28    3.71
  -7  -9   2   58.85    6.48
  -7   9   2   56.47    4.09
  -7  -9   1  809.82   26.28
   7   9  -1  787.73   25.81
  -7   9   1  821.16   25.24
   7  -9   0   64.47    4.38
  -7  -9   0   67.23    6.48
   7   9   0   67.99    6.86
  -7   9   0   68.28    4.38
   7  -9   1  357.68   12.57
  -7  -9  -1  341.87   13.24
   7   9   1  344.82   13.71
  -7   9  -1  339.01   11.90
   7  -9   2    7.14    4.29
  -7  -9  -2    7.24    4.95
   7   9   2    3.62    5.71
  -7   9  -2    5.43    3.90
   7  -9   3  201.31    9.05
  -7  -9  -3  200.46    9.43
   7   9   3  181.60    9.71
  -7   9  -3  194.08    8.38
   7  -9   4  104.94    6.38
  -7  -9  -4  113.89    7.24
   7   9   4  117.13    7.43
  -7   9  -4  120.37    6.57
   7  -9   5   86.66    6.38
  -7  -9  -5   81.04    6.48
   7   9   5   99.32    7.62
   7  -9   6   53.80    6.09
  -7  -9  -6   42.47    6.09
   7   9   6   48.28    6.29
   7  -9   7  175.98    8.76
  -7  -9  -7  183.70    8.95
   7   9   7  185.79    9.71
   7  -9   8   17.33    4.95
  -7  -9  -8   13.05    4.86
   7   9   8   17.52    5.90
   7  -9   9  135.22    7.33
  -7  -9  -9  132.65    7.52
   7   9   9  128.75    7.71
   7  -9  10   -1.43    4.38
  -7  -9 -10    6.76    5.52
   7   9  10    2.29    5.14
   7  -9  11  189.31    8.28
  -7  -9 -11  191.89    8.86
   7   9  11  185.41    8.95
  -7 -10  12   40.85    4.86
  -7  10  12   24.38    5.90
  -7 -10  11   19.62    5.14
  -7  10  11   26.47    5.71
  -7 -10  10   98.85    6.76
  -7  10  10   99.99    6.86
  -7 -10   9   59.42    6.29
  -7  10   9   63.99    5.71
  -7  10   9   60.37    5.43
  -7 -10   8  252.26   11.05
  -7 -10   7   -5.05    5.05
  -7  10   7    1.43    4.29
  -7 -10   6  100.09    7.43
  -7  10   6  119.89    6.29
  -7 -10   5  365.49   14.19
  -7  10   5  350.92   12.28
  -7 -10   4  354.35   13.62
  -7  10   4  341.30   11.62
  -7 -10   3   97.32    7.14
  -7  10   3   99.23    5.14
  -7 -10   2  179.03    9.24
  -7  10   2  140.08    5.90
  -7 -10   1  459.86   16.66
   7  10  -1  440.24   16.19
  -7  10   1  432.91   14.09
   7 -10   0  126.84    5.90
  -7 -10   0  145.03    8.67
   7 -10   1   34.76    4.48
  -7 -10  -1   51.04    6.09
   7  10   1   37.81    6.00
  -7  10  -1   40.38    4.09
   7 -10   2  419.48   14.67
  -7 -10  -2  396.25   14.86
   7  10   2  417.29   15.43
  -7  10  -2  407.39   13.90
   7 -10   3   -1.90    4.76
  -7 -10  -3    6.95    5.14
   7  10   3    2.57    5.14
  -7  10  -3    4.09    3.71
   7 -10   4   31.62    5.33
  -7 -10  -4   15.90    5.62
   7  10   4   15.71    5.33
   7 -10   5  130.56    7.43
  -7 -10  -5  135.80    8.00
   7  10   5  139.32    8.48
   7 -10   6  387.10   14.09
  -7 -10  -6  384.91   14.38
   7  10   6  398.34   15.24
   7 -10   7   70.09    5.71
  -7 -10  -7   70.95    6.57
   7  10   7   76.47    6.38
   7 -10   8   10.28    4.38
  -7 -10  -8    2.76    5.33
   7  10   8    7.62    5.14
   7 -10   9    5.71    4.48
  -7 -10  -9    1.52    5.52
   7  10   9    7.52    5.43
   7 -10  10    9.05    5.05
  -7 -10 -10    8.57    5.33
   7  10  10   16.86    5.62
   7 -10  11   40.19    5.62
  -7 -10 -11   38.28    5.33
   7  10  11   51.80    6.09
  -7 -11  12  185.03    8.19
  -7  11  12  182.17    8.95
  -7 -11  11   95.42    6.48
  -7  11  11  100.09    6.95
  -7 -11  10  156.27    7.90
  -7  11  10  144.46    8.00
  -7  11  10  151.51    8.09
  -7 -11   9   15.90    5.43
  -7  11   9   18.47    4.95
  -7  11   9    6.95    4.67
  -7 -11   8   -2.10    5.43
  -7  11   8   -1.71    4.00
  -7  11   8    3.90    4.48
  -7 -11   7  173.22    8.86
  -7  11   7  190.36    8.00
  -7  11   7  193.89    7.90
  -7 -11   6  131.22    8.09
  -7  11   6  127.61    6.57
  -7 -11   5    7.52    5.62
  -7  11   5    4.19    3.81
  -7 -11   4  377.11   14.38
  -7  11   4  427.20   13.81
  -7 -11   3   81.33    6.95
  -7  11   3   78.85    4.09
  -7 -11   2  274.73   11.81
  -7  11   2  278.16    9.33
  -7 -11   1    4.95    5.81
   7  11  -1    8.86    5.14
  -7  11   1    5.90    2.67
   7  11   0  174.36    9.14
  -7  11   0  173.51    6.86
   7 -11   1   94.09    5.52
  -7 -11  -1  108.94    7.52
   7  11   1  110.85    7.33
  -7  11  -1   96.94    5.24
   7 -11   2   17.14    4.19
  -7 -11  -2   13.62    5.33
   7  11   2   16.09    5.81
  -7  11  -2   16.28    3.71
   7 -11   3  126.18    7.14
  -7 -11  -3  119.51    7.43
   7  11   3  106.56    7.81
   7 -11   4  178.74    8.09
  -7 -11  -4  193.50    9.43
   7  11   4  199.50   10.09
   7  11   5   73.14    7.14
   7 -11   6   32.85    4.76
  -7 -11  -6   35.23    5.62
   7  11   6   15.71    6.19
   7 -11   7   13.24    4.57
  -7 -11  -7   12.00    5.24
   7  11   7   15.14    5.62
   7 -11   8  289.97   11.43
  -7 -11  -8  309.68   12.00
   7  11   8  282.07   11.52
   7 -11   9  124.56    6.95
  -7 -11  -9  123.99    7.52
   7  11   9  114.08    7.24
   7 -11  10   76.94    6.09
  -7 -11 -10   76.09    6.67
   7  11  10   69.33    6.29
   7 -11  11   -2.19    4.57
  -7 -11 -11    2.86    5.33
   7  11  11    2.48    5.43
  -7 -12  12  182.27    7.90
  -7  12  12  185.03    9.52
  -7 -12  11    9.90    5.14
  -7  12  11    9.71    5.62
  -7 -12  10   -8.09    4.76
  -7  12  10   -0.67    5.05
  -7  12  10   -0.48    5.14
  -7 -12   9  328.82   12.86
  -7  12   9  323.40   12.09
  -7  12   9  356.63   12.86
  -7 -12   8   51.52    6.29
  -7  12   8   44.57    5.14
  -7  12   8   46.85    4.67
  -7 -12   7  491.76   17.33
  -7  12   7  524.90   17.14
  -7  12   7  485.76   16.00
  -7 -12   6  105.13    7.43
  -7  12   6  103.42    5.43
  -7  12   6  105.80    5.43
  -7 -12   5   31.04    5.52
  -7  12   5   19.71    3.52
  -7 -12   4  292.92   12.28
  -7  12   4  273.31    9.14
  -7 -12   3  414.91   15.33
  -7  12   3  411.01   12.86
  -7 -12   2   51.61    6.19
  -7  12   2   39.23    2.67
  -7 -12   1    8.38    5.71
   7  12  -1   -3.71    5.05
  -7  12   1    3.52    2.38
   7 -12   0  246.17    8.67
  -7 -12   0  273.50   11.81
   7  12   0  256.55   11.52
  -7  12   0  264.83    9.14
   7 -12   1    1.33    3.52
  -7 -12  -1    8.09    5.43
   7  12   1   18.76    5.81
   7 -12   2   11.14    3.71
  -7 -12  -2    9.14    5.33
   7  12   2   11.62    5.24
   7 -12   3   10.57    4.09
  -7 -12  -3    8.38    5.24
   7  12   3   15.14    6.00
   7 -12   4  342.44   12.19
  -7 -12  -4  336.06   13.05
   7  12   4  366.15   13.81
   7 -12   5  214.45    8.76
  -7 -12  -5  222.36   10.19
   7  12   5  238.17   10.86
   7 -12   6    7.71    4.57
  -7 -12  -6    8.95    5.43
   7  12   6    2.48    5.05
   7 -12   7  462.81   15.81
  -7 -12  -7  463.00   16.47
   7  12   7  452.81   16.57
   7 -12   8  105.61    6.67
  -7 -12  -8  120.18    7.43
   7  12   8  105.51    7.52
   7 -12   9   65.52    5.90
  -7 -12  -9   56.95    6.19
   7  12   9   68.85    6.29
   7 -12  10    1.24    4.86
  -7 -12 -10   -0.19    4.57
   7  12  10   -4.00    5.81
   7 -12  11   -4.09    4.57
  -7 -12 -11    5.81    5.62
   7  12  11    4.86    5.24
  -7 -13  12   62.57    5.52
  -7  13  12   73.42    7.24
  -7 -13  11    5.81    5.05
  -7  13  11    2.48    6.29
  -7  13  11    0.86    5.62
  -7 -13  10  443.19   15.43
  -7  13  10  477.10   16.57
  -7  13  10  460.53   16.09
  -7 -13   9   16.66    5.43
  -7  13   9    5.14    4.86
  -7  13   9    8.00    4.86
  -7 -13   8   -0.48    5.24
  -7  13   8    3.52    4.38
  -7  13   8    3.90    4.29
  -7 -13   7  227.22   10.19
  -7  13   7  213.12    8.38
  -7  13   7  221.03    8.67
  -7 -13   6    0.00    5.24
  -7  13   6    3.43    3.14
  -7  13   6    1.24    3.43
  -7 -13   5  336.16   13.14
  -7  13   5  337.49   10.95
  -7  13   5  337.59   10.95
  -7 -13   4   58.66    6.48
  -7 -13   3   -1.43    5.05
  -7 -13   2  416.53   15.43
  -7 -13   1   -0.10    5.62
  -7 -13   0  383.96   14.57
   7  13   0  391.29   14.86
   7 -13   1    2.19    2.95
  -7 -13  -1    2.48    5.71
   7  13   1    0.19    5.05
   7 -13   2  539.76   17.24
  -7 -13  -2  538.04   18.66
   7  13   2  562.71   19.33
   7 -13   3  184.08    8.19
  -7 -13  -3  171.51    9.05
   7  13   3  187.98    9.24
   7 -13   4    9.71    4.19
  -7 -13  -4   23.71    5.71
   7  13   4   17.71    5.71
   7 -13   5   -0.38    4.29
  -7 -13  -5    1.24    5.14
   7  13   5    1.24    5.33
   7 -13   6   23.33    4.86
  -7 -13  -6   15.62    5.43
   7  13   6   19.90    5.14
   7 -13   7    8.86    4.48
  -7 -13  -7    4.76    5.33
   7  13   7   -0.29    5.71
   7 -13   8  143.41    7.62
  -7 -13  -8  166.94    8.86
   7  13   8  154.75    8.19
   7 -13   9   19.14    5.05
  -7 -13  -9   16.38    5.90
   7  13   9    9.33    6.19
   7 -13  10  302.54   11.43
  -7 -13 -10  330.44   12.57
   7  13  10  310.06   12.09
  -7 -14  11   15.81    5.24
  -7  14  11    9.43    6.09
  -7  14  11   18.38    6.57
  -7 -14  10  254.55   10.38
  -7  14  10  260.16   10.95
  -7  14  10  259.21   10.67
  -7 -14   9   -6.48    5.24
  -7  14   9    2.00    5.14
  -7  14   9    2.10    4.76
  -7 -14   8  385.77   14.28
  -7  14   8  438.05   14.67
  -7  14   8  437.10   14.76
  -7 -14   7    5.05    4.95
  -7  14   7    0.29    3.71
  -7  14   7    1.62    3.52
  -7 -14   6   31.04    5.71
  -7  14   6   12.95    2.67
  -7  14   6    8.28    2.67
  -7 -14   5   51.80    6.19
  -7 -14   4  376.53   14.28
  -7 -14   3   13.81    5.14
  -7 -14   2  194.65    9.43
  -7 -14   1  231.31   10.67
  -7 -14   0   22.85    5.62
   7  14   0   18.00    5.43
   7 -14   1  617.08   19.14
  -7 -14  -1  632.13   21.33
   7  14   1  660.51   22.19
   7 -14   2  225.12    8.67
  -7 -14  -2  226.07   10.28
   7  14   2  216.93   10.67
   7 -14   3  181.60    8.19
  -7 -14  -3  197.12    9.71
   7  14   3  188.36    9.62
   7 -14   4  227.41    9.14
  -7 -14  -4  229.98   10.48
   7  14   4  230.36   10.86
   7 -14   5   14.28    4.29
  -7 -14  -5   18.00    5.62
   7  14   5   19.90    5.62
   7 -14   6   35.04    4.95
  -7 -14  -6   45.04    5.71
   7  14   6   42.28    5.81
   7 -14   7   18.86    4.95
  -7 -14  -7   10.00    5.52
   7  14   7   18.00    5.14
   7 -14   8  144.46    7.52
  -7 -14  -8  146.08    7.81
   7  14   8  178.74    9.05
   7 -14   9  163.22    8.09
  -7 -14  -9  151.70    8.00
   7  14   9  145.32    8.67
   7 -14  10   48.85    5.43
  -7 -14 -10   40.28    5.62
   7  14  10   44.76    5.81
  -7 -15  11   -0.76    4.76
  -7  15  11    6.19    6.38
  -7  15  11    8.76    6.86
  -7 -15  10   92.47    6.29
  -7  15  10   88.56    6.76
  -7  15  10   89.51    7.33
  -7 -15   9  124.84    7.14
  -7  15   9  118.08    7.05
  -7  15   9  118.56    7.05
  -7 -15   8  332.25   12.57
  -7  15   8  344.73   11.90
  -7  15   8  344.06   12.00
  -7 -15   7   70.85    6.48
  -7  15   7   66.85    4.09
  -7  15   7   61.61    3.81
  -7 -15   6  192.74    9.33
  -7 -15   5   46.00    5.81
  -7 -15   4  189.79    9.52
  -7 -15   3  255.40   11.24
  -7 -15   2  170.55    8.95
  -7 -15   1    7.43    5.62
  -7 -15   0   51.90    6.09
   7  15   0   30.66    6.00
   7 -15   1  229.88    7.81
  -7 -15  -1  238.74   10.67
   7  15   1  251.78   11.24
   7 -15   2    1.62    3.24
  -7 -15  -2   -2.76    4.67
   7  15   2    7.43    5.24
   7 -15   3    5.81    3.71
  -7 -15  -3    7.71    4.86
   7  15   3    9.52    5.62
   7 -15   4  153.98    7.24
  -7 -15  -4  150.37    8.28
   7  15   4  149.60    8.48
   7 -15   5   10.95    4.38
  -7 -15  -5    1.62    5.33
   7  15   5    9.24    5.81
   7 -15   6  119.42    6.95
  -7 -15  -6  119.70    7.52
   7  15   6  114.85    7.90
   7 -15   7   84.75    6.29
  -7 -15  -7   72.37    6.86
   7  15   7   68.95    6.19
   7 -15   8   92.09    6.29
  -7 -15  -8   82.37    6.29
   7  15   8   80.09    6.29
   7 -15   9  111.70    6.86
  -7 -15  -9   89.61    6.57
   7  15   9  111.23    7.52
   7 -15  10   19.14    5.43
  -7 -15 -10   16.38    5.71
   7  15  10   11.14    5.71
  -7 -16  11   -3.52    4.57
  -7  16  11   -3.33    7.24
  -7  16  11    5.05    7.05
  -7 -16  10  170.84    8.19
  -7  16  10  168.84    9.52
  -7  16  10  193.98    9.62
  -7 -16   9   51.14    5.71
  -7  16   9   44.95    5.43
  -7  16   9   41.33    5.62
  -7 -16   8  154.46    8.19
  -7  16   8  162.46    6.67
  -7  16   8  155.60    6.67
  -7 -16   7    9.24    5.43
  -7 -16   6   25.33    5.33
  -7 -16   5  104.18    7.24
  -7 -16   4    0.86    5.43
  -7 -16   3   73.99    6.76
  -7 -16   2  114.18    7.71
  -7 -16   1   36.85    5.71
  -7 -16   0  816.30   26.38
   7  16   0  777.26   25.43
  -7 -16  -1   26.47    5.71
   7  16   1   32.57    6.00
   7 -16   2  297.59   10.28
  -7 -16  -2  275.69   11.24
   7  16   2  294.45   12.19
   7 -16   3    6.67    3.90
  -7 -16  -3    7.05    4.86
   7  16   3   14.28    5.05
   7 -16   4   -2.00    4.00
  -7 -16  -4   -2.29    4.76
   7  16   4    1.14    5.14
   7 -16   5    2.76    4.19
  -7 -16  -5    1.05    4.95
   7  16   5    1.43    5.81
   7 -16   6    3.81    4.57
  -7 -16  -6    8.48    5.05
   7  16   6   -9.71    5.81
   7 -16   7  274.83   10.67
  -7 -16  -7  285.21   11.71
   7  16   7  265.88   11.05
   7 -16   8   66.95    5.71
  -7 -16  -8   48.66    6.00
   7  16   8   53.99    6.57
   7 -16   9   -1.43    4.95
  -7 -16  -9    4.95    4.86
   7  16   9   11.71    5.14
  -7 -17  10  109.51    7.33
  -7  17  10  112.85    8.48
  -7  17  10  101.70    8.09
  -7 -17   9   85.71    6.19
  -7  17   9   74.18    5.62
  -7  17   9   74.18    5.62
  -7 -17   8   20.95    5.05
  -7 -17   7   16.66    5.24
  -7 -17   6  148.65    8.19
  -7 -17   5    1.14    5.24
  -7 -17   4   89.90    7.24
  -7 -17   3   -0.95    5.14
  -7 -17   2    4.00    5.71
  -7 -17   1   90.28    6.86
  -7 -17   0  210.36    9.71
  -7 -17  -1    2.29    4.76
   7  17   1    1.05    4.86
   7 -17   2   55.04    3.71
  -7 -17  -2   51.71    5.90
   7  17   2   68.18    6.57
   7 -17   3   69.90    4.86
  -7 -17  -3   71.04    6.29
   7  17   3   75.90    6.29
   7 -17   4    5.52    4.19
  -7 -17  -4   -7.24    5.52
   7  17   4    4.09    5.05
   7 -17   5    4.95    4.29
  -7 -17  -5   -3.33    4.67
   7  17   5    4.29    6.09
   7 -17   6   -9.90    4.67
  -7 -17  -6    2.48    5.05
   7  17   6   -0.57    5.14
   7 -17   7   82.56    6.19
  -7 -17  -7   90.09    6.95
   7  17   7   83.90    7.33
   7 -17   8   -5.52    4.95
  -7 -17  -8    0.67    5.71
   7  17   8   -1.62    5.71
   7 -17   9   -2.57    5.14
  -7 -17  -9    0.38    6.00
   7  17   9   -5.43    5.71
  -7 -18  10   11.05    4.95
  -7 -18   9   53.52    5.81
  -7 -18   8  166.75    8.48
  -7 -18   7   26.57    5.14
  -7 -18   6   11.71    4.95
  -7 -18   5   77.42    6.86
  -7 -18   4   75.99    6.67
  -7 -18   3  281.21   11.62
  -7 -18   2   19.24    5.90
  -7 -18   1  139.13    7.90
  -7 -18   0  742.88   24.09
  -7 -18  -1   10.57    5.33
   7  18   1   19.52    5.71
   7 -18   2  493.66   15.52
  -7 -18  -2  500.71   17.52
   7  18   2  511.28   17.71
   7 -18   3   48.66    4.29
  -7 -18  -3   53.04    5.81
   7  18   3   46.95    6.57
   7 -18   4    9.62    4.38
  -7 -18  -4   15.81    5.24
   7  18   4   11.71    5.24
   7 -18   5   -0.76    4.76
  -7 -18  -5    1.52    4.57
   7  18   5    6.86    5.62
   7 -18   6  163.98    7.90
  -7 -18  -6  156.46    8.19
   7  18   6  154.56    8.19
   7 -18   7    6.67    5.33
  -7 -18  -7   -1.14    5.81
   7  18   7    5.24    6.29
   7 -18   8  360.15   13.33
  -7 -18  -8  340.16   13.05
   7  18   8  337.11   12.95
   7 -18   9    3.81    5.33
  -7 -18  -9    1.14    5.81
   7  18   9   12.38    6.09
  -7 -19   9   18.28    5.33
  -7 -19   8   10.19    5.14
  -7 -19   7    3.14    5.05
  -7 -19   6   33.04    5.81
  -7 -19   5  185.31    8.86
  -7 -19   4   18.00    5.90
  -7 -19   3   70.85    6.48
  -7 -19   2    2.29    5.62
  -7 -19   1   30.66    5.90
  -7 -19   0   10.38    4.95
  -7 -19  -1  117.32    7.43
   7  19   1  116.46    7.24
  -7 -19  -2  161.89    8.28
   7  19   2  150.84    8.67
   7 -19   3   41.61    3.90
  -7 -19  -3   30.28    6.00
   7  19   3   35.81    6.29
   7 -19   4   72.75    5.33
  -7 -19  -4   75.71    6.38
   7  19   4   69.52    6.95
   7 -19   5   10.09    4.95
  -7 -19  -5    3.71    5.33
   7  19   5   14.38    5.62
   7 -19   6   37.90    5.43
  -7 -19  -6   38.76    5.43
   7  19   6   32.19    5.43
   7 -19   7  -10.95    5.62
  -7 -19  -7   -1.62    4.95
   7  19   7   -6.95    5.90
   7 -19   8   13.05    6.00
  -7 -19  -8   15.90    5.14
   7  19   8    7.24    5.14
  -7 -20   9   -1.90    4.76
  -7 -20   8  247.59   10.19
  -7 -20   7   43.42    5.62
  -7 -20   6   10.19    5.52
  -7 -20   5  137.70    7.52
  -7 -20   4  225.69   10.00
  -7 -20   3   50.76    6.00
  -7 -20   2    4.00    5.71
  -7 -20   1   75.23    6.95
  -7 -20   0  162.46    8.28
  -7 -20  -1   68.18    6.29
  -7 -20  -2   46.85    5.62
   7  20   2   44.00    6.29
   7 -20   3   -6.09    2.67
  -7 -20  -3    4.67    4.76
   7  20   3    2.57    5.52
   7 -20   4   58.76    5.05
  -7 -20  -4   62.09    6.19
   7  20   4   60.47    6.57
   7 -20   5   18.95    5.14
  -7 -20  -5   32.85    5.52
   7  20   5   31.04    6.00
   7 -20   6  429.77   14.95
  -7 -20  -6  439.29   15.43
   7  20   6  410.24   14.57
   7 -20   7  140.75    8.19
  -7 -20  -7  137.51    7.90
   7  20   7  155.13    8.67
   7 -20   8   41.52    7.24
  -7 -20  -8   39.42    5.81
   7  20   8   28.38    6.57
  -7 -21   8   17.33    5.43
  -7 -21   7   18.57    5.05
  -7 -21   6  119.99    7.43
  -7 -21   5   56.76    6.00
  -7 -21   4  127.99    7.24
  -7 -21   3   12.09    5.33
  -7 -21   2   24.38    5.14
  -7 -21   1    1.24    5.24
  -7 -21   0   41.42    5.24
  -7 -21  -1   94.75    6.38
  -7 -21  -2   20.47    5.62
   7  21   2   27.33    5.52
  -7 -21  -3  118.08    7.05
   7  21   3  132.37    7.90
   7  21   4  142.56    8.38
   7 -21   5   37.90    5.62
  -7 -21  -5   45.14    6.38
   7  21   5   46.85    6.09
   7 -21   6   -4.19    5.43
  -7 -21  -6   10.00    5.62
   7  21   6   12.09    5.90
   7 -21   7   83.80    7.71
  -7 -21  -7   92.18    7.14
   7  21   7   95.61    7.52
  -7 -22   8   50.28    5.90
  -7 -22   7    2.57    5.24
  -7 -22   6    6.29    5.14
  -7 -22   5   41.33    6.19
  -7 -22   4  268.74   10.76
  -7 -22   3   55.14    6.09
  -7 -22   2  101.04    6.76
  -7 -22   1    1.52    5.33
  -7 -22   0    1.14    4.95
  -7 -22  -1   75.99    6.09
  -7 -22  -2  165.89    8.28
   7  22   2  163.60    8.28
  -7 -22  -3   14.00    5.52
   7  22   3    3.90    4.95
   7 -22   4  304.83   10.48
   7 -22   4  277.78    9.71
  -7 -22  -4  265.12   10.95
   7  22   4  306.73   12.28
   7 -22   5  180.74    8.48
  -7 -22  -5  181.79    8.28
   7  22   5  166.17    8.86
   7 -22   6  105.80    7.33
  -7 -22  -6  117.99    7.33
   7  22   6  109.32    7.81
  -7 -23   7  182.93    8.76
  -7 -23   6   92.75    6.48
  -7 -23   5  630.41   20.57
  -7 -23   4  206.93    9.24
  -7 -23   3   55.80    5.90
  -7 -23   2  335.87   12.95
  -7 -23   1   -1.90    4.57
  -7 -23   0   26.00    5.52
  -7 -23  -1   26.85    5.71
  -7 -23  -2   60.18    6.19
  -7 -23  -3    4.57    5.81
   7  23   3   -3.05    4.76
  -7 -23  -4   -1.14    5.52
   7  23   4    6.09    5.62
   7 -23   5    6.86    5.24
  -7 -23  -5   10.67    5.33
   7  23   5   10.95    5.52
   7 -23   6   14.00    7.24
  -7 -23  -6    6.19    5.14
   7  23   6   14.38    5.90
  -7 -24   6    8.67    5.43
  -7 -24   5   63.23    6.67
  -7 -24   4  174.74    8.76
  -7 -24   3   10.19    5.52
  -7 -24   2  176.65    8.95
  -7 -24   1   41.23    5.52
  -7 -24   0    2.10    5.43
  -7 -24  -1   -3.33    5.24
  -7 -24  -2   -1.90    5.24
  -7 -24  -3   30.95    6.29
   7  24   3   36.76    5.33
  -7 -24  -4   31.52    6.19
   7  24   4   31.81    6.00
  -7 -24  -5   -5.71    5.33
   7  24   5   -1.81    5.62
  -7 -25   5  100.56    7.14
  -7 -25   4   17.90    6.09
  -7 -25   3  283.78   11.33
  -7 -25   2  101.04    6.86
  -7 -25   1   22.19    6.29
  -7 -25   0    2.10    5.24
  -7 -25  -1  219.03    9.90
  -7 -25  -2    2.10    5.43
  -7 -25  -3   -2.57    5.52
  -7 -25  -4   17.24    6.00
   7  25   4    9.24    5.24
  -7 -26   3    8.00    5.81
  -7 -26   2  100.28    7.52
  -7 -26   1   18.86    5.71
  -7 -26   0   14.86    5.71
  -7 -26  -1   28.85    5.81
  -7 -26  -2   20.00    5.71
  -8   0  11   -2.19    4.95
  -8   0  10  406.63   14.86
  -8   0   9    5.52    5.24
  -8   0   8 1228.45   38.00
  -8   0   7   -1.24    5.43
  -8   0   6   29.81    5.81
  -8   0   5   -2.38    5.14
  -8   0   4    4.19    5.24
  -8   0   3    0.10    4.95
  -8   0   2   68.95    6.38
   8   0  -1    4.29    4.67
  -8   0   1    3.33    4.57
   8   0   0  361.58   13.43
  -8   0   0  363.39   13.52
   8   0   1    1.52    4.48
  -8   0  -1    7.43    4.48
   8   0   2   23.90    4.95
  -8   0  -2   13.81    4.67
   8   0   3    0.76    5.05
  -8   0  -3   10.19    4.57
   8   0   4   30.09    6.38
  -8   0  -4   32.76    5.71
   8   0   5    4.29    5.24
  -8   0  -5    2.95    4.95
   8   0   6  158.65    9.05
  -8   0  -6  144.84    7.90
   8   0   7   -3.24    5.33
  -8   0  -7   -4.09    4.38
   8   0   8  167.89    8.38
  -8   0  -8  155.79    8.19
   8   0   9   -2.67    4.86
  -8   0  -9    3.71    4.86
   8   0  10   18.86    5.24
   8   0  11    5.14    4.29
  -8  -1  12  110.08    6.95
  -8  -1  11  786.87   25.24
  -8   1  11  793.63   25.33
  -8  -1  10  211.60    9.71
  -8   1  10  199.31    9.43
  -8  -1   9  187.51    9.24
  -8   1   9  177.60    8.76
  -8  -1   8   77.52    6.76
  -8   1   8   86.66    6.67
  -8  -1   7  278.73   11.62
  -8   1   7  303.02   12.19
  -8  -1   6   48.85    6.00
  -8   1   6   58.28    6.00
  -8  -1   5   30.95    5.62
  -8   1   5   28.66    5.62
  -8  -1   4  296.45   12.19
  -8   1   4  294.26   11.81
  -8  -1   3 1457.00   44.47
  -8   1   3 1433.19   43.81
  -8  -1   2  438.91   15.81
  -8   1   2  453.67   15.81
   8  -1  -1   96.85    6.86
  -8  -1   1   80.37    6.09
   8   1  -1  106.66    6.95
  -8   1   1   88.18    6.29
   8  -1   0  235.88   10.19
  -8  -1   0  229.50    9.90
   8   1   0  234.17   10.28
  -8   1   0  253.12   10.67
   8  -1   1    9.90    4.38
  -8  -1  -1    8.28    4.57
   8   1   1   10.95    4.76
  -8   1  -1   -1.14    4.57
   8  -1   2  408.63   14.57
  -8  -1  -2  387.87   14.19
   8   1   2  411.01   15.24
  -8   1  -2  408.34   14.76
   8  -1   3  294.35   11.90
  -8  -1  -3  278.45   11.24
   8   1   3  286.35   12.00
  -8   1  -3  291.59   11.71
   8  -1   4  379.01   13.90
  -8  -1  -4  368.44   13.90
   8   1   4  387.01   15.05
  -8   1  -4  409.29   14.95
   8  -1   5  419.29   15.24
  -8  -1  -5  412.63   15.33
   8   1   5  410.72   15.33
  -8   1  -5  392.91   14.67
   8  -1   6   93.61    6.76
  -8  -1  -6   69.42    6.57
   8   1   6  105.70    7.43
  -8   1  -6   93.90    6.76
   8  -1   7   46.38    6.38
  -8  -1  -7   41.33    5.71
   8   1   7   31.52    5.62
  -8   1  -7   40.66    5.62
   8  -1   8   12.28    5.81
  -8  -1  -8   28.19    4.95
   8   1   8   19.90    5.43
  -8   1  -8   25.62    5.14
   8  -1   9  240.93    9.71
  -8  -1  -9  230.93   10.00
   8   1   9  241.79   10.28
  -8   1  -9  242.83   10.19
   8  -1  10   18.47    5.43
  -8  -1 -10   21.62    4.67
   8   1  10   23.71    5.52
   8  -1  11  206.46    9.43
   8   1  11  205.22    8.86
  -8  -2  12   10.09    4.76
  -8  -2  11  321.49   12.47
  -8   2  11  339.20   12.76
  -8  -2  10   20.28    5.33
  -8   2  10   25.24    5.62
  -8  -2   9  242.45   10.48
  -8   2   9  244.83   10.38
  -8  -2   8    9.05    5.52
  -8   2   8   12.19    5.33
  -8  -2   7  150.18    8.48
  -8   2   7  160.17    8.19
  -8  -2   6  235.31   10.48
  -8   2   6  237.98   10.19
  -8  -2   5   21.33    5.24
  -8   2   5   23.24    5.52
  -8  -2   4   15.24    5.05
  -8   2   4   11.90    5.24
  -8  -2   3   -0.48    4.95
  -8   2   3    9.24    4.57
  -8  -2   2   -1.62    4.57
  -8   2   2    2.38    4.38
   8  -2  -1  181.79    9.05
  -8  -2   1  190.74    8.86
   8   2  -1  183.12    9.14
  -8   2   1  188.65    8.67
   8  -2   0  567.85   19.52
  -8  -2   0  587.18   19.71
   8   2   0  612.51   20.86
  -8   2   0  582.80   19.43
   8  -2   1  379.87   14.38
  -8  -2  -1  392.44   14.28
   8   2   1  393.39   14.86
  -8   2  -1  402.72   14.57
   8  -2   2   -2.00    4.76
  -8  -2  -2   12.95    4.67
   8   2   2   -2.29    5.43
  -8   2  -2   -4.19    4.48
   8  -2   3   37.23    5.43
  -8  -2  -3   44.38    5.90
   8   2   3   36.19    5.71
  -8   2  -3   34.66    5.52
   8   2   4   13.90    6.00
  -8   2  -4    7.05    4.67
   8  -2   5    1.52    4.48
  -8  -2  -5    5.14    4.95
   8   2   5    7.52    4.95
  -8   2  -5   -1.33    5.05
   8  -2   6  362.63   13.24
  -8  -2  -6  363.77   14.00
   8   2   6  346.25   12.95
  -8   2  -6  364.25   13.62
   8  -2   7   -4.29    5.05
  -8  -2  -7    0.76    4.76
   8   2   7   -5.43    4.95
  -8   2  -7    3.14    4.29
   8  -2   8  255.97   10.67
  -8  -2  -8  245.12   10.38
   8   2   8  254.45   10.95
  -8   2  -8  245.02   10.38
   8  -2   9    9.43    5.33
  -8  -2  -9   -1.90    5.05
   8   2   9    6.38    4.86
  -8   2  -9    4.95    4.38
   8  -2  10    6.19    4.76
  -8  -2 -10    2.00    5.05
   8   2  10    0.67    5.05
   8  -2  11   12.76    5.33
   8   2  11   14.38    4.95
  -8  -3  13    0.38    4.29
  -8  -3  12    9.62    4.38
  -8  -3  11   -0.76    4.95
  -8   3  11    2.48    5.05
  -8  -3  10   -0.48    4.95
  -8   3  10    3.14    5.05
  -8  -3   9   66.28    6.57
  -8   3   9   74.09    6.29
  -8  -3   8  160.08    8.76
  -8   3   8  157.22    8.38
  -8  -3   7  817.25   26.47
  -8   3   7  885.05   28.09
  -8  -3   6   81.71    6.86
  -8   3   6   92.56    6.48
  -8  -3   5  339.30   13.33
  -8   3   5  322.44   12.47
  -8  -3   4  143.32    7.90
  -8   3   4  167.13    8.38
  -8  -3   3  450.53   16.09
  -8   3   3  476.24   16.57
  -8  -3   2    8.00    5.05
  -8   3   2    1.52    4.29
   8  -3  -1  655.93   21.71
  -8  -3   1  709.07   23.24
   8   3  -1  690.31   23.05
  -8   3   1  665.93   21.71
   8  -3   0   23.14    5.24
  -8  -3   0   16.00    4.95
   8   3   0   21.81    5.05
  -8   3   0   24.38    4.48
   8  -3   1   87.80    6.67
  -8  -3  -1   79.04    6.48
   8   3   1   90.66    6.95
  -8   3  -1   78.94    5.90
   8  -3   2  230.93   10.38
  -8  -3  -2  229.88   10.09
   8   3   2  201.60    9.43
  -8   3  -2  214.36    9.52
   8  -3   3  145.51    8.38
  -8  -3  -3  170.84    8.48
   8   3   3  150.27    8.00
  -8   3  -3  138.84    7.62
   8  -3   4  853.06   27.62
  -8  -3  -4  849.44   27.24
   8   3   4  875.53   28.00
  -8   3  -4  911.15   28.95
   8  -3   5   37.04    5.90
  -8  -3  -5   37.23    5.71
   8   3   5   39.52    5.71
  -8   3  -5   25.81    5.43
   8  -3   6    4.00    4.95
  -8  -3  -6    1.24    4.67
   8   3   6    2.48    5.14
  -8   3  -6    1.71    5.05
   8  -3   7    4.09    4.38
  -8  -3  -7    6.76    4.95
   8   3   7   -5.14    5.43
  -8   3  -7    5.52    4.57
   8  -3   8  501.38   16.76
  -8  -3  -8  486.43   16.76
   8   3   8  481.09   16.57
  -8   3  -8  515.38   17.52
   8  -3   9  122.75    7.14
  -8  -3  -9  135.32    7.81
   8   3   9  153.32    8.38
   8  -3  10   59.52    5.90
  -8  -3 -10   42.09    5.71
   8   3  10   53.52    5.71
   8  -3  11    0.48    4.19
   8   3  11    8.57    4.67
  -8  -4  13  180.55    8.00
  -8   4  13  197.88    9.14
  -8  -4  12   -2.29    4.67
  -8  -4  11  235.41    9.90
  -8   4  11  226.17    9.81
  -8  -4  10  139.51    7.71
  -8   4  10  137.61    7.62
  -8  -4   9   25.43    5.71
  -8   4   9   23.14    5.24
  -8  -4   8  156.46    8.28
  -8   4   8  153.32    8.09
  -8  -4   7   96.85    6.86
  -8   4   7  103.23    6.86
  -8  -4   6   76.94    6.86
  -8   4   6   92.66    6.57
  -8  -4   5  404.91   14.95
  -8   4   5  386.34   13.90
  -8  -4   4  291.69   12.09
  -8   4   4  332.16   12.76
  -8  -4   3  394.06   14.67
  -8   4   3  430.72   15.33
  -8  -4   2  641.17   21.52
  -8   4   2  655.84   21.33
   8  -4  -1  683.07   22.00
  -8  -4   1  655.84   21.90
   8   4  -1  670.41   22.47
  -8   4   1  687.65   22.28
   8  -4   0  631.94   20.66
  -8  -4   0  634.89   21.43
   8   4   0  648.41   21.71
  -8   4   0  650.32   21.14
   8  -4   1   82.09    6.09
  -8  -4  -1   83.71    6.57
   8   4   1   87.90    6.57
  -8   4  -1   85.52    6.09
   8  -4   2  336.06   12.86
  -8  -4  -2  358.92   13.71
   8   4   2  342.82   13.05
  -8   4  -2  343.49   12.86
   8  -4   3   17.62    5.71
  -8  -4  -3    6.38    5.05
   8   4   3    0.86    5.33
  -8   4  -3   13.05    4.86
   8  -4   4  296.64   12.57
  -8  -4  -4  310.25   12.38
   8   4   4  306.92   12.47
  -8   4  -4  286.92   11.62
   8  -4   5   46.66    6.67
  -8  -4  -5   48.19    5.90
   8   4   5   49.23    6.38
  -8   4  -5   35.23    5.52
   8  -4   6    3.14    5.33
  -8  -4  -6    3.62    4.76
   8   4   6   -2.19    5.14
  -8   4  -6    7.71    5.05
   8  -4   7   -6.57    4.76
  -8  -4  -7    1.81    4.86
   8   4   7    4.29    5.43
  -8   4  -7   -0.76    4.76
   8  -4   8   84.18    6.29
  -8  -4  -8   82.28    6.67
   8   4   8  101.42    6.48
  -8   4  -8   89.61    6.57
   8  -4   9   22.09    5.14
  -8  -4  -9   20.00    5.33
   8   4   9   16.19    5.52
   8  -4  10   49.23    5.81
  -8  -4 -10   44.66    5.62
   8   4  10   52.76    6.19
   8  -4  11   21.33    4.95
   8   4  11    7.24    4.76
  -8  -5  13    5.52    4.86
  -8   5  13    5.52    5.52
  -8  -5  12   31.33    4.95
  -8   5  12   32.76    5.62
  -8  -5  11   84.47    6.19
  -8   5  11   84.85    6.67
  -8  -5  10  136.56    7.81
  -8   5  10  135.80    7.52
  -8  -5   9    5.71    4.67
  -8   5   9    3.52    4.95
  -8  -5   8   10.19    5.24
  -8   5   8    3.33    5.05
  -8  -5   7  571.28   19.52
  -8   5   7  577.28   19.33
  -8  -5   6   38.57    5.81
  -8   5   6   22.66    4.95
  -8  -5   5 1363.67   42.00
  -8   5   5 1316.06   40.09
  -8  -5   4   38.95    6.00
  -8   5   4   60.66    5.71
  -8  -5   3   80.66    6.57
  -8   5   3   77.90    6.00
  -8  -5   2    2.67    5.24
  -8   5   2   -1.24    4.48
   8  -5  -1  109.51    6.09
  -8  -5   1  101.13    6.95
   8   5  -1  103.42    6.86
  -8   5   1  110.75    6.57
   8  -5   0   56.38    4.76
  -8  -5   0   65.33    6.38
   8   5   0   63.80    6.09
  -8   5   0   75.80    5.81
   8  -5   1   63.42    5.05
  -8  -5  -1   83.52    6.57
   8   5   1   79.42    6.38
  -8   5  -1   61.61    5.43
   8  -5   2    1.52    4.67
  -8  -5  -2   -8.09    5.33
   8   5   2   -2.76    5.81
  -8   5  -2    2.48    4.38
   8  -5   3   56.09    5.62
  -8  -5  -3   61.61    5.90
   8   5   3   71.33    7.24
  -8   5  -3   60.57    6.19
   8  -5   4  221.41   10.19
  -8  -5  -4  226.93   10.19
   8   5   4  204.55    9.90
  -8   5  -4  203.69    9.43
   8  -5   5  929.81   29.62
  -8  -5  -5  832.20   26.85
   8   5   5  866.87   28.28
  -8   5  -5  818.78   26.28
   8  -5   6    2.38    4.29
  -8  -5  -6    4.86    4.86
   8   5   6    8.28    5.52
  -8   5  -6   -8.86    4.76
   8  -5   7   82.18    6.57
  -8  -5  -7   65.71    6.38
   8   5   7   77.80    6.19
  -8   5  -7   75.90    6.29
   8  -5   8   11.43    4.86
  -8  -5  -8   17.14    4.76
   8   5   8   17.52    5.43
   8  -5   9  167.41    8.38
  -8  -5  -9  174.46    8.67
   8   5   9  184.08    8.48
   8  -5  10   55.23    5.43
  -8  -5 -10   40.76    5.71
   8   5  10   47.52    6.00
   8  -5  11    6.48    4.76
   8   5  11   11.05    4.86
  -8  -6  12   19.62    5.14
  -8   6  12    8.86    4.67
  -8   6  12   16.19    5.43
  -8  -6  11   96.75    6.48
  -8   6  11   92.18    6.76
  -8  -6  10    5.52    4.86
  -8   6  10   11.14    5.05
  -8  -6   9   -0.95    5.33
  -8   6   9   -5.05    4.86
  -8  -6   8  176.08    8.67
  -8   6   8  173.03    8.48
  -8  -6   7   36.95    5.71
  -8   6   7   25.62    5.05
  -8  -6   6  449.10   16.19
  -8   6   6  441.48   15.43
  -8  -6   5   31.52    5.90
  -8   6   5   34.00    5.24
  -8  -6   4   -0.86    4.86
  -8   6   4   -3.14    4.19
  -8  -6   3  387.87   14.67
  -8   6   3  381.58   13.62
  -8  -6   2  731.64   24.38
  -8   6   2  647.84   21.05
   8  -6  -1  182.55    8.00
  -8  -6   1  173.22    8.86
   8   6  -1  202.93    9.90
  -8   6   1  232.26    9.62
   8   6   0  135.42    7.90
  -8   6   0  154.37    7.43
   8  -6   1  291.40   10.95
  -8  -6  -1  301.78   12.38
   8   6   1  304.64   12.57
  -8   6  -1  290.35   11.24
   8  -6   2  311.87   11.81
  -8  -6  -2  316.54   12.76
   8   6   2  329.87   13.52
  -8   6  -2  309.30   11.81
   8  -6   3  188.65    8.19
  -8  -6  -3  166.94    8.48
   8   6   3  178.55    9.71
  -8   6  -3  187.60    8.57
   8  -6   4  164.94    8.28
  -8  -6  -4  169.03    8.67
   8   6   4  163.32    8.67
  -8   6  -4  150.27    7.90
   8  -6   5  518.14   17.71
  -8  -6  -5  462.33   16.47
   8   6   5  456.24   16.38
  -8   6  -5  496.71   17.24
   8  -6   6   -3.43    4.38
  -8  -6  -6    4.09    4.76
   8   6   6   -2.29    5.43
  -8   6  -6   -2.76    4.57
   8  -6   7  891.82   27.71
  -8  -6  -7  921.91   29.24
   8   6   7  882.77   28.28
  -8   6  -7  957.05   30.19
   8  -6   8   16.66    4.86
  -8  -6  -8   24.95    5.24
   8   6   8    8.28    5.81
   8  -6   9   24.47    4.67
  -8  -6  -9   10.95    5.14
   8   6   9   14.57    5.05
   8  -6  10    6.09    4.86
  -8  -6 -10    0.38    4.48
   8   6  10    0.48    5.05
   8  -6  11   15.90    4.29
  -8  -6 -11   20.38    4.76
   8   6  11   13.52    4.86
  -8  -7  12  119.04    6.76
  -8   7  12  117.42    7.52
  -8   7  12  113.99    7.71
  -8  -7  11   54.76    5.43
  -8   7  11   63.80    6.19
  -8  -7  10   92.18    6.86
  -8   7  10   84.66    6.57
  -8  -7   9    0.00    5.33
  -8   7   9    1.43    5.24
  -8  -7   8   48.85    6.00
  -8   7   8   61.52    5.90
  -8  -7   7  452.24   16.19
  -8   7   7  472.33   16.19
  -8  -7   6   49.04    6.00
  -8   7   6   66.37    6.00
  -8  -7   5   -1.62    5.05
  -8   7   5    1.81    4.57
  -8  -7   4   71.14    6.86
  -8   7   4   74.47    5.90
  -8  -7   3  174.74    9.14
  -8   7   3  159.13    7.71
  -8  -7   2   -4.67    5.24
  -8   7   2    3.24    4.00
   8  -7  -1  233.02    9.71
  -8  -7   1  223.88   10.57
   8   7  -1  225.41   10.67
  -8   7   1  229.98    9.33
   8  -7   0    4.48    4.09
  -8  -7   0    0.00    5.71
   8   7   0    0.86    5.33
  -8   7   0    0.95    4.00
   8  -7   1   98.09    6.48
  -8  -7  -1  104.47    7.52
   8   7   1  106.56    7.33
  -8   7  -1  106.28    6.29
   8  -7   2   -1.71    4.57
  -8  -7  -2    3.81    5.33
   8   7   2    0.57    5.71
  -8   7  -2    2.29    4.38
   8  -7   3    1.62    4.67
  -8  -7  -3    6.19    4.95
   8   7   3   12.19    5.33
  -8   7  -3    5.14    4.29
   8  -7   4  395.58   14.38
  -8  -7  -4  393.29   14.76
   8   7   4  415.39   15.24
  -8   7  -4  387.96   14.19
   8  -7   5    1.05    4.76
  -8  -7  -5   -6.38    4.67
   8   7   5   -6.48    5.05
  -8   7  -5   -1.14    4.38
   8  -7   6   21.05    5.33
  -8  -7  -6   33.90    5.90
   8   7   6   21.81    5.71
  -8   7  -6   22.85    4.86
   8  -7   7   19.14    5.24
  -8  -7  -7   18.28    5.71
   8   7   7   20.76    6.29
   8  -7   8  333.59   12.57
  -8  -7  -8  313.97   12.19
   8   7   8  317.59   12.28
   8  -7   9    5.14    4.95
  -8  -7  -9    9.52    5.14
   8   7   9    6.76    4.86
   8  -7  10   78.28    5.90
  -8  -7 -10   72.09    6.48
   8   7  10   95.70    6.48
   8  -7  11   18.38    4.76
  -8  -7 -11   16.86    5.24
   8   7  11   10.67    5.62
  -8  -8  12    9.14    4.67
  -8   8  12   13.62    5.62
  -8   8  12   14.09    6.00
  -8  -8  11    7.14    4.86
  -8   8  11    1.05    5.33
  -8   8  11    0.57    5.43
  -8  -8  10    0.00    4.67
  -8   8  10    3.71    5.05
  -8  -8   9   81.33    6.48
  -8   8   9   95.90    6.86
  -8  -8   8   -1.62    4.86
  -8   8   8   12.09    4.95
  -8  -8   7   78.37    6.67
  -8   8   7   80.09    6.00
  -8  -8   6   76.94    6.48
  -8   8   6   80.09    6.19
  -8  -8   5  146.18    8.76
  -8   8   5  146.27    7.33
  -8  -8   4    2.76    5.71
  -8   8   4    3.05    4.38
  -8  -8   3  340.06   13.52
  -8   8   3  371.39   13.14
  -8  -8   2   45.33    6.19
  -8   8   2   39.23    4.67
   8  -8  -1  329.49   12.19
  -8  -8   1  342.44   13.43
   8   8  -1  302.73   12.57
  -8   8   1  335.40   11.90
   8  -8   0   47.42    5.33
  -8  -8   0   55.99    6.19
   8   8   0   53.42    6.19
  -8   8   0   59.71    5.05
   8  -8   1   26.95    4.86
  -8  -8  -1   26.19    6.19
   8   8   1   23.43    5.24
  -8   8  -1   22.09    4.48
   8  -8   2   -3.52    5.14
  -8  -8  -2    3.71    5.24
   8   8   2    0.76    5.05
  -8   8  -2   -3.52    3.90
   8  -8   3  439.00   15.62
  -8  -8  -3  439.77   16.09
   8   8   3  473.48   16.86
  -8   8  -3  458.81   15.81
   8  -8   4    2.10    4.67
  -8  -8  -4    5.33    5.14
   8   8   4    7.24    5.14
  -8   8  -4   -1.14    4.67
   8  -8   5  520.71   18.09
  -8  -8  -5  483.28   17.14
   8   8   5  477.67   17.24
  -8   8  -5  510.52   17.52
   8   8   6  409.77   15.33
  -8   8  -6  393.48   14.47
   8  -8   7   64.95    5.71
  -8  -8  -7   73.04    6.48
   8   8   7   56.57    5.90
   8  -8   8  253.21   10.38
  -8  -8  -8  260.07   10.95
   8   8   8  263.12   10.95
   8  -8   9   58.76    5.81
  -8  -8  -9   59.99    6.38
   8   8   9   56.09    6.19
   8  -8  10    5.24    5.24
  -8  -8 -10   -0.38    4.76
   8   8  10    5.33    5.71
   8  -8  11    1.14    4.95
  -8  -8 -11   -8.48    4.67
   8   8  11    3.52    5.43
  -8  -9  12   63.52    5.90
  -8   9  12   82.94    7.43
  -8   9  12   86.94    7.33
  -8  -9  11  162.17    8.19
  -8   9  11  148.18    8.28
  -8   9  11  140.27    8.09
  -8  -9  10  119.13    7.05
  -8   9  10  138.27    7.71
  -8   9  10  135.61    7.62
  -8  -9   9  180.84    9.05
  -8   9   9  169.79    8.28
  -8  -9   8   21.52    5.33
  -8   9   8   15.05    4.86
  -8  -9   7  341.68   13.43
  -8   9   7  334.16   12.38
  -8  -9   6   14.57    5.43
  -8   9   6   19.81    4.76
  -8  -9   5  588.23   20.09
  -8   9   5  625.37   20.09
  -8  -9   4  698.22   23.33
  -8   9   4  688.12   21.90
  -8  -9   3  528.71   18.66
  -8   9   3  506.90   16.66
  -8  -9   2   20.38    6.48
  -8   9   2   22.85    3.90
  -8  -9   1  161.70    8.86
   8   9  -1  167.60    8.95
  -8   9   1  159.03    7.14
   8  -9   0   54.85    5.14
  -8  -9   0   64.56    6.48
   8   9   0   51.04    6.00
  -8   9   0   63.61    4.95
   8  -9   1   89.71    5.90
  -8  -9  -1   83.80    7.05
   8   9   1   66.76    6.38
  -8   9  -1   72.56    5.33
   8  -9   2  959.90   30.09
  -8  -9  -2  994.19   31.62
   8   9   2 1052.28   33.52
  -8   9  -2  962.76   29.90
   8  -9   3   43.71    5.52
  -8  -9  -3   52.95    6.09
   8   9   3   52.28    6.95
  -8   9  -3   49.61    5.24
   8  -9   4  162.36    8.38
  -8  -9  -4  159.13    8.57
   8   9   4  152.56    8.76
  -8   9  -4  157.41    7.81
   8  -9   5   53.99    5.71
  -8  -9  -5   47.80    5.90
   8   9   5   53.23    5.71
  -8   9  -5   50.85    5.43
   8  -9   6   96.18    6.09
  -8  -9  -6  115.04    7.43
   8   9   6  120.37    7.43
   8  -9   7   78.75    5.62
  -8  -9  -7   80.18    6.09
   8   9   7   71.90    7.05
   8  -9   8   99.23    6.48
  -8  -9  -8  109.89    7.14
   8   9   8  107.04    7.24
   8  -9   9   83.80    6.19
  -8  -9  -9   85.23    6.57
   8   9   9   82.75    6.57
   8  -9  10   -1.90    5.05
  -8  -9 -10   -3.71    4.76
   8   9  10   -2.00    5.24
   8  -9  11    8.00    4.67
   8   9  11    5.14    5.05
  -8 -10  12   46.00    5.43
  -8  10  12   45.42    6.95
  -8  10  12   38.09    6.38
  -8 -10  11   16.38    5.14
  -8  10  11   20.57    6.00
  -8  10  11   12.95    5.90
  -8 -10  10   98.09    6.95
  -8 -10   9  170.27    8.67
  -8  10   9  161.03    7.90
  -8  10   9  181.32    8.57
  -8 -10   8  107.13    7.24
  -8  10   8  105.61    6.57
  -8 -10   7   99.32    7.14
  -8  10   7   95.51    6.38
  -8 -10   6    4.48    5.43
  -8  10   6    4.19    4.29
  -8 -10   5  183.98    9.14
  -8  10   5  187.51    8.00
  -8 -10   4  112.27    7.71
  -8  10   4  107.70    5.90
  -8 -10   3   56.95    6.76
  -8  10   3   65.23    4.67
  -8 -10   2   20.00    6.67
  -8  10   2   22.57    3.81
  -8 -10   1   11.71    5.33
   8  10  -1    5.62    5.81
  -8  10   1    4.38    3.33
   8 -10   0   28.57    4.29
  -8 -10   0   30.76    5.71
   8  10   0   32.19    6.09
  -8  10   0   32.47    4.19
   8 -10   1  223.03    8.67
  -8 -10  -1  226.55   10.48
   8  10   1  214.74   10.48
  -8  10  -1  226.45    8.95
   8 -10   2    3.14    4.19
  -8 -10  -2    9.62    4.95
   8  10   2    5.24    5.14
  -8  10  -2    8.57    4.09
   8 -10   3  481.76   16.00
  -8 -10  -3  535.47   18.57
   8  10   3  501.57   17.81
  -8  10  -3  499.28   17.05
   8 -10   4  132.56    7.14
  -8 -10  -4  132.56    8.09
   8  10   4  150.27    8.19
  -8  10  -4  135.70    7.24
   8 -10   5   11.52    4.57
  -8 -10  -5    9.62    4.95
   8  10   5   10.28    5.05
   8 -10   6  384.06   13.81
  -8 -10  -6  400.06   14.57
   8  10   6  408.63   15.24
   8 -10   7    4.09    4.95
  -8 -10  -7    6.00    4.95
   8  10   7    3.43    5.05
   8 -10   8   66.18    5.62
  -8 -10  -8   67.33    6.29
   8  10   8   62.95    6.38
   8 -10   9   76.37    6.00
  -8 -10  -9   64.95    6.95
   8  10   9   56.57    6.09
   8 -10  10   47.90    5.71
  -8 -10 -10   45.61    6.00
   8  10  10   42.00    5.62
  -8 -11  12   18.57    4.76
  -8  11  12   25.71    6.86
  -8  11  12   13.52    6.00
  -8 -11  11  160.36    7.81
  -8  11  11  179.70    9.24
  -8  11  11  184.36    9.71
  -8 -11  10   21.81    5.43
  -8  11  10   15.90    6.00
  -8  11  10   23.24    6.00
  -8 -11   9    3.05    4.67
  -8  11   9    1.14    4.95
  -8  11   9   -0.38    4.67
  -8 -11   8  293.21   11.90
  -8  11   8  304.26   11.33
  -8  11   8  295.88   11.14
  -8 -11   7  285.02   11.62
  -8  11   7  295.97   11.05
  -8 -11   6  454.81   16.38
  -8  11   6  451.29   15.14
  -8 -11   5   44.38    6.00
  -8  11   5   33.23    4.38
  -8 -11   4  392.82   14.67
  -8  11   4  370.34   12.47
  -8 -11   3   18.76    5.71
  -8  11   3   16.95    3.43
  -8 -11   2 1054.18   33.33
  -8  11   2 1018.95   30.76
  -8 -11   1   61.04    6.76
   8  11  -1   58.95    6.95
  -8  11   1   60.28    4.38
   8 -11   0  265.97    9.71
  -8 -11   0  284.64   11.90
   8  11   0  262.55   11.52
  -8  11   0  277.31   10.00
   8 -11   1   12.95    3.90
  -8 -11  -1   15.14    5.14
   8  11   1   33.04    6.09
  -8  11  -1   14.95    3.71
   8 -11   2   21.33    4.38
  -8 -11  -2    9.62    4.95
   8  11   2    8.67    5.52
  -8  11  -2   12.00    4.19
   8 -11   3  243.02    9.90
  -8 -11  -3  246.07   10.76
   8  11   3  287.21   12.00
  -8  11  -3  261.31   10.28
   8 -11   4   33.43    4.95
  -8 -11  -4   32.09    6.00
   8  11   4   35.71    5.90
   8 -11   5   10.76    4.95
  -8 -11  -5   22.66    4.95
   8  11   5   19.71    6.57
   8 -11   6   15.90    4.48
  -8 -11  -6   16.09    5.14
   8  11   6   12.67    4.95
   8 -11   7   45.14    5.33
  -8 -11  -7   42.76    6.29
   8  11   7   48.95    6.09
   8 -11   8   74.75    5.90
  -8 -11  -8   57.33    6.00
   8  11   8   90.94    6.86
   8 -11   9   81.52    6.38
  -8 -11  -9   89.13    6.57
   8  11   9   85.61    6.95
   8 -11  10    5.81    4.67
  -8 -11 -10    2.10    5.52
   8  11  10   15.52    5.52
  -8 -12  11   11.43    4.95
  -8  12  11    4.38    5.90
  -8  12  11    5.52    6.29
  -8 -12  10    9.52    4.76
  -8  12  10   -9.05    5.52
  -8  12  10   10.48    5.81
  -8 -12   9  147.99    8.09
  -8  12   9  149.70    7.81
  -8  12   9  129.13    7.33
  -8 -12   8   10.09    5.14
  -8  12   8   11.14    4.95
  -8  12   8    4.57    4.67
  -8 -12   7   61.14    6.09
  -8  12   7   65.61    5.24
  -8  12   7   59.61    5.33
  -8 -12   6  167.13    8.57
  -8  12   6  147.41    6.76
  -8 -12   5  222.74   10.28
  -8  12   5  236.93    8.67
  -8 -12   4  193.89    9.62
  -8  12   4  192.65    7.24
  -8 -12   3  348.06   13.43
  -8  12   3  314.44   10.48
  -8 -12   2  544.99   19.14
  -8  12   2  583.37   18.09
  -8 -12   1  274.73   11.62
   8  12  -1  261.31   10.95
  -8  12   1  274.26    9.43
   8 -12   0  195.98    8.00
  -8 -12   0  223.41   10.19
   8  12   0  220.93   10.09
  -8  12   0  213.88    8.09
   8 -12   1  825.25   25.62
  -8 -12  -1  810.59   26.38
   8  12   1  812.39   26.47
  -8  12  -1  845.06   26.09
   8 -12   2  113.61    6.48
  -8 -12  -2  128.65    7.90
   8  12   2  122.75    7.90
  -8  12  -2  103.89    5.81
   8 -12   3  187.22    8.57
  -8 -12  -3  187.89    9.33
   8  12   3  183.03    9.90
   8 -12   4  235.41    9.71
  -8 -12  -4  212.26    9.90
   8  12   4  213.69   10.67
   8  12   5   80.18    6.48
   8 -12   6   11.90    4.38
  -8 -12  -6   22.28    4.95
   8  12   6   21.24    5.33
   8 -12   7   21.62    5.14
  -8 -12  -7   23.33    5.05
   8  12   7   25.43    5.24
   8 -12   8    9.90    4.86
  -8 -12  -8    5.62    5.05
   8  12   8   12.00    5.24
   8 -12   9    5.81    5.14
  -8 -12  -9    7.33    5.43
   8  12   9   18.86    5.24
   8 -12  10   20.66    5.05
  -8 -12 -10   23.81    5.14
   8  12  10   21.24    5.33
  -8 -13  11   21.71    5.05
  -8  13  11   23.71    6.86
  -8  13  11   35.90    7.24
  -8 -13  10   41.90    5.43
  -8  13  10   26.19    6.29
  -8  13  10   40.47    6.38
  -8 -13   9   11.81    5.05
  -8  13   9   10.86    5.05
  -8  13   9    8.67    5.33
  -8 -13   8  176.36    8.38
  -8  13   8  157.51    7.81
  -8  13   8  157.89    7.81
  -8 -13   7   -4.09    4.95
  -8  13   7    2.95    4.29
  -8  13   7    1.24    3.81
  -8 -13   6  422.34   15.33
  -8  13   6  413.39   13.62
  -8  13   6  408.05   13.24
  -8 -13   5  107.61    7.43
  -8  13   5  101.23    4.67
  -8  13   5   93.61    4.48
  -8 -13   4  584.99   20.09
  -8  13   4  587.94   18.09
  -8 -13   3   14.19    5.52
  -8  13   3    4.95    2.00
  -8 -13   2  189.50    9.52
  -8  13   2  193.12    6.67
  -8 -13   1  198.36    9.62
  -8  13   1  186.55    6.76
  -8 -13   0  141.51    8.48
   8  13   0  136.08    8.57
   8 -13   1  510.71   16.57
  -8 -13  -1  525.85   18.19
   8  13   1  516.71   18.38
   8 -13   2   62.28    4.95
  -8 -13  -2   79.52    6.38
   8  13   2   49.04    6.86
   8 -13   3  301.21   11.14
  -8 -13  -3  313.87   12.47
   8  13   3  316.25   12.67
   8 -13   4   74.94    5.43
  -8 -13  -4   75.14    6.57
   8  13   4   67.33    6.19
   8 -13   5   21.43    5.52
  -8 -13  -5   17.52    5.71
   8  13   5   31.23    6.00
   8 -13   6   49.90    5.33
  -8 -13  -6   50.57    5.90
   8  13   6   55.14    6.09
   8 -13   7   83.04    6.19
  -8 -13  -7   84.94    6.67
   8  13   7   71.04    6.86
   8 -13   8   -7.43    4.76
  -8 -13  -8   -6.00    5.14
   8  13   8    4.95    5.43
   8 -13   9    4.76    5.33
  -8 -13  -9   11.62    5.71
   8  13   9    2.00    5.43
   8 -13  10   21.33    6.09
  -8 -13 -10   16.76    5.90
   8  13  10   32.57    6.67
  -8 -14  11    6.57    4.76
  -8  14  11   13.62    6.57
  -8  14  11    9.14    7.33
  -8 -14  10   74.85    5.90
  -8  14  10   78.85    7.62
  -8  14  10   83.80    7.52
  -8 -14   9  194.17    9.05
  -8  14   9  216.64    9.71
  -8  14   9  213.31    9.71
  -8 -14   8  113.32    7.05
  -8  14   8  109.61    6.57
  -8  14   8  101.04    6.48
  -8 -14   7   21.05    5.62
  -8  14   7   21.52    3.90
  -8  14   7   26.28    4.19
  -8 -14   6   11.62    5.33
  -8  14   6   16.38    2.86
  -8  14   6    8.48    2.67
  -8 -14   5  200.08    9.33
  -8 -14   4   24.47    5.43
  -8 -14   3  293.88   12.09
  -8 -14   2    1.33    5.71
  -8 -14   1  851.25   27.33
  -8 -14   0    0.48    5.05
   8  14   0    9.62    5.62
   8 -14   1   -2.48    3.05
  -8 -14  -1    1.71    5.43
   8  14   1    2.48    5.52
   8 -14   2   19.71    4.29
  -8 -14  -2   31.71    5.33
   8  14   2   37.33    5.81
   8 -14   3   40.19    5.24
  -8 -14  -3   37.62    6.00
   8  14   3   41.14    6.29
   8 -14   4   81.33    6.00
  -8 -14  -4   92.28    6.76
   8  14   4   97.42    7.24
   8 -14   5    8.86    4.76
  -8 -14  -5    9.90    5.43
   8  14   5    1.05    5.71
   8 -14   6  526.80   17.62
  -8 -14  -6  524.71   17.81
   8  14   6  546.23   18.66
   8 -14   7   -0.76    4.67
  -8 -14  -7    2.48    4.86
   8  14   7    2.76    4.76
   8 -14   8  201.79    8.86
  -8 -14  -8  182.27    8.95
   8  14   8  183.70    8.67
   8 -14   9   -4.86    4.76
  -8 -14  -9    6.09    5.71
   8  14   9    3.14    5.52
  -8 -15  10  169.13    8.00
  -8  15  10  162.27    9.33
  -8  15  10  190.17   10.28
  -8 -15   9  123.04    7.33
  -8  15   9  129.51    8.00
  -8  15   9  152.84    8.19
  -8 -15   8   16.38    4.95
  -8  15   8    0.67    4.57
  -8  15   8    0.00    4.38
  -8 -15   7    8.86    5.24
  -8 -15   6   34.95    6.00
  -8 -15   5  178.08    8.76
  -8 -15   4  173.03    8.95
  -8 -15   3   36.28    6.09
  -8 -15   2  107.42    7.24
  -8 -15   1    1.62    4.95
  -8 -15   0   17.62    5.24
   8  15   0   23.62    6.19
   8 -15   1    8.76    3.14
  -8 -15  -1   12.09    5.24
   8  15   1   12.00    5.62
   8 -15   2   41.23    4.38
  -8 -15  -2   38.09    5.71
   8  15   2   28.85    6.19
   8 -15   3    3.52    4.19
  -8 -15  -3   -2.10    4.95
   8  15   3    1.71    4.95
   8 -15   4    8.57    4.48
  -8 -15  -4    0.10    4.95
   8  15   4    1.52    5.71
   8 -15   5  107.32    6.38
  -8 -15  -5  115.89    7.52
   8  15   5   99.80    7.14
   8 -15   6    5.05    4.48
  -8 -15  -6    3.52    5.24
   8  15   6    9.62    5.05
   8 -15   7    1.90    4.86
  -8 -15  -7    7.43    5.43
   8  15   7    7.52    5.90
   8 -15   8   40.95    5.81
  -8 -15  -8   27.90    5.90
   8  15   8   31.33    6.29
   8  15   9  152.27    7.62
  -8 -16  10   18.47    5.33
  -8  16  10   10.67    7.90
  -8  16  10   14.19    7.14
  -8 -16   9  275.97   10.95
  -8  16   9  263.59   10.67
  -8  16   9  275.50   10.95
  -8 -16   8  118.08    6.86
  -8 -16   7  111.61    7.14
  -8 -16   6   -7.43    5.43
  -8 -16   5   67.90    6.48
  -8 -16   4   25.81    5.81
  -8 -16   3   49.90    5.90
  -8 -16   2   -3.14    5.71
  -8 -16   1  271.69   11.52
  -8 -16   0  189.50    9.24
   8  16   0  173.60    8.95
  -8 -16  -1   31.62    5.33
   8  16   1   39.14    5.90
   8 -16   2  285.97   10.09
  -8 -16  -2  290.92   11.71
   8  16   2  297.78   11.81
   8 -16   3  516.71   16.86
  -8 -16  -3  509.09   17.43
   8  16   3  488.43   17.14
   8 -16   4    4.29    4.67
  -8 -16  -4    0.00    4.95
   8  16   4   -0.57    5.05
   8 -16   5    9.43    4.95
  -8 -16  -5    4.95    5.24
   8  16   5    6.38    5.52
   8 -16   6  160.65    8.09
  -8 -16  -6  139.51    7.81
   8  16   6  166.65    8.76
   8 -16   7  315.97   12.19
  -8 -16  -7  332.54   12.86
   8  16   7  335.59   13.14
   8 -16   8  241.12   10.19
  -8 -16  -8  255.69   10.76
   8  16   8  229.02   10.28
   8 -16   9    9.71    6.29
  -8 -16  -9    1.71    4.86
   8  16   9    6.38    6.19
  -8 -17  10   36.57    6.19
  -8 -17   9   22.57    5.05
  -8 -17   8   24.57    5.14
  -8 -17   7   23.43    5.24
  -8 -17   6   93.32    6.86
  -8 -17   5   47.33    5.90
  -8 -17   4   34.76    5.52
  -8 -17   3   20.47    5.62
  -8 -17   2   58.28    6.57
  -8 -17   1    8.38    5.24
  -8 -17   0   48.66    6.00
  -8 -17  -1    7.05    5.24
   8  17   1    9.24    5.62
   8 -17   2    3.24    3.14
  -8 -17  -2  -10.67    4.48
   8  17   2   -1.52    5.33
   8 -17   3   13.52    4.29
  -8 -17  -3    5.71    4.95
   8  17   3    3.52    5.62
   8 -17   4   80.37    6.00
  -8 -17  -4   76.66    6.57
   8  17   4   96.75    6.95
   8 -17   5   27.24    5.52
  -8 -17  -5   20.00    5.33
   8  17   5   29.90    6.00
   8 -17   6   99.42    6.95
  -8 -17  -6   83.13    6.48
   8  17   6   79.52    7.05
   8 -17   7   -0.67    5.43
  -8 -17  -7    4.95    5.14
   8  17   7    8.38    5.24
   8 -17   8   36.66    6.19
  -8 -17  -8   31.14    5.71
   8  17   8   29.04    5.62
  -8 -18   9   30.00    5.33
  -8 -18   8  186.74    8.86
  -8 -18   7    0.48    4.86
  -8 -18   6   41.61    5.90
  -8 -18   5   83.52    6.67
  -8 -18   4    7.52    5.05
  -8 -18   3    1.14    5.14
  -8 -18   2  186.27    9.24
  -8 -18   1   17.43    5.05
  -8 -18   0   97.70    6.67
  -8 -18  -1   75.80    6.57
   8  18   1   73.42    6.76
   8 -18   2  591.85   18.76
  -8 -18  -2  603.18   20.19
   8  18   2  608.89   20.57
   8 -18   3    1.14    4.00
  -8 -18  -3    7.81    5.05
   8  18   3   14.76    5.33
   8 -18   4  271.97   10.38
  -8 -18  -4  258.26   10.57
   8  18   4  259.97   11.24
   8 -18   5  243.79    9.81
  -8 -18  -5  231.60   10.00
   8  18   5  243.69   10.28
   8 -18   6    7.52    5.43
  -8 -18  -6   -3.90    5.14
   8  18   6    8.48    5.81
   8 -18   7  168.65    8.95
  -8 -18  -7  183.51    8.76
   8  18   7  184.93    8.95
   8 -18   8    4.00    6.29
  -8 -18  -8    8.76    5.71
   8  18   8   18.00    5.52
  -8 -19   9   53.14    6.00
  -8 -19   8   61.04    6.09
  -8 -19   7    0.29    5.05
  -8 -19   6    0.38    4.86
  -8 -19   5  284.07   11.33
  -8 -19   4    4.86    5.14
  -8 -19   3  196.84    9.33
  -8 -19   2   27.33    5.52
  -8 -19   1    6.67    4.86
  -8 -19   0   37.14    5.52
  -8 -19  -1   23.71    5.14
   8  19   1   21.52    6.19
  -8 -19  -2  178.46    8.48
   8  19   2  201.69    9.71
   8 -19   3   34.57    4.09
  -8 -19  -3   44.47    5.43
   8  19   3   60.85    6.76
   8 -19   4   -1.05    4.86
  -8 -19  -4   -8.19    5.52
   8  19   4    1.52    4.86
   8 -19   5   34.38    5.43
  -8 -19  -5   42.66    6.09
   8  19   5   41.42    5.81
   8 -19   6   54.38    6.57
  -8 -19  -6   52.38    6.57
   8  19   6   58.95    6.09
   8 -19   7    5.81    6.48
  -8 -19  -7   -2.95    5.90
   8  19   7    6.95    5.81
  -8 -20   8  120.27    7.43
  -8 -20   7   90.85    6.57
  -8 -20   6   27.62    5.71
  -8 -20   5   41.23    5.71
  -8 -20   4   18.28    5.24
  -8 -20   3   30.09    5.62
  -8 -20   2   13.33    4.76
  -8 -20   1   44.19    5.62
  -8 -20   0  234.07   10.19
  -8 -20  -1    5.05    5.33
  -8 -20  -2  348.92   13.05
   8  20   2  324.54   12.57
   8 -20   3  185.31    7.05
  -8 -20  -3  194.46    8.76
   8  20   3  187.12    9.14
   8 -20   4   -5.71    4.67
  -8 -20  -4   -2.38    5.14
   8  20   4   -2.00    4.95
   8 -20   5   14.76    5.24
  -8 -20  -5   23.14    5.24
   8  20   5   12.47    4.95
   8 -20   6    0.10    6.00
  -8 -20  -6   -0.76    5.05
   8  20   6   10.95    5.14
   8 -20   7    4.48    8.00
  -8 -20  -7   -2.86    6.29
   8  20   7   10.28    5.81
  -8 -21   7   17.62    5.81
  -8 -21   6   47.42    5.81
  -8 -21   5   66.28    6.48
  -8 -21   4    3.62    5.14
  -8 -21   3  116.08    7.43
  -8 -21   2   67.04    5.81
  -8 -21   1   46.47    6.48
  -8 -21   0   43.42    6.38
  -8 -21  -1   71.14    6.19
  -8 -21  -2   96.85    6.86
   8  21   2   99.32    6.57
  -8 -21  -3  101.42    6.95
   8  21   3   89.80    6.86
   8 -21   4    1.14    4.38
  -8 -21  -4    0.00    6.00
   8  21   4    4.67    5.81
   8 -21   5   -0.86    5.43
  -8 -21  -5    4.29    5.52
   8  21   5    0.76    5.71
   8 -21   6   14.67    6.86
  -8 -21  -6    2.67    5.62
   8  21   6   16.38    5.05
  -8 -22   7   11.33    5.71
  -8 -22   6   18.28    5.62
  -8 -22   5   34.57    6.38
  -8 -22   4   73.04    6.29
  -8 -22   3    5.81    4.95
  -8 -22   2  358.54   13.14
  -8 -22   1   10.00    5.90
  -8 -22   0    1.24    5.90
  -8 -22  -1   97.23    6.67
  -8 -22  -2    5.24    5.14
   8  22   2    9.71    4.95
  -8 -22  -3   -0.57    4.86
   8  22   3   -5.62    4.48
  -8 -22  -4  103.61    6.76
   8  22   4  123.32    7.62
   8 -22   5   18.95    6.38
  -8 -22  -5   22.95    5.24
   8  22   5   14.76    5.71
  -8 -23   6   24.28    5.71
  -8 -23   5   42.66    6.00
  -8 -23   4   11.24    5.52
  -8 -23   3   26.85    5.71
  -8 -23   2    3.62    5.71
  -8 -23   1   -0.86    5.81
  -8 -23   0   81.13    6.38
  -8 -23  -1   78.37    6.38
  -8 -23  -2   49.04    5.62
  -8 -23  -3  162.17    8.28
   8  23   3  161.79    8.67
  -8 -23  -4   19.90    5.43
   8  23   4   16.47    5.71
  -8 -24   4    8.09    6.19
  -8 -24   3   -0.57    5.52
  -8 -24   2   13.62    5.90
  -8 -24   1    3.62    4.86
  -8 -24   0   20.66    5.43
  -8 -24  -1   23.90    5.33
  -8 -24  -2   11.33    4.95
  -8 -24  -3    8.19    5.24
   8  24   3    8.38    5.05
  -8 -25   3   24.76    6.48
  -8 -25   2    9.24    6.19
  -8 -25   1   76.56    6.67
  -8 -25   0  131.03    7.81
  -8 -25  -1  194.46    8.76
  -9   0  12   20.86    5.81
  -9   0  11    2.38    4.95
  -9   0  10  298.35   12.00
  -9   0   9   -6.09    5.52
  -9   0   8   50.85    5.90
  -9   0   7   -2.86    5.14
  -9   0   6    5.05    5.24
  -9   0   5    9.05    5.33
  -9   0   4  284.35   12.09
  -9   0   3    5.24    5.71
  -9   0   2 1241.78   38.47
   9   0  -1    1.33    5.71
  -9   0   1    6.19    5.52
   9   0   0 2210.26   66.37
  -9   0   0 2226.44   66.56
   9   0   1    5.62    5.33
  -9   0  -1  -10.86    4.95
   9   0   2  153.13    8.09
  -9   0  -2  140.94    8.00
   9   0   3   13.33    5.52
  -9   0  -3    2.86    4.76
   9   0   4    9.14    5.05
  -9   0  -4    3.14    4.86
   9   0   5   -7.90    5.33
  -9   0  -5   -1.43    5.14
   9   0   6   25.43    5.90
  -9   0  -6   33.71    5.71
   9   0   7   -8.00    5.62
  -9   0  -7    2.29    5.14
   9   0   8    7.71    4.95
  -9   0  -8    1.33    4.86
   9   0   9    4.19    4.86
  -9   0  -9   -0.10    4.95
   9   0  10   13.71    4.76
  -9  -1  12  190.84    8.86
  -9   1  12  175.03    8.86
  -9  -1  11   70.85    6.19
  -9   1  11   65.61    6.00
  -9  -1  10   70.95    6.67
  -9   1  10   74.56    6.86
  -9  -1   9   45.42    6.29
  -9   1   9   49.04    6.29
  -9  -1   8  429.29   15.62
  -9   1   8  382.34   14.19
  -9  -1   7  386.25   14.38
  -9   1   7  384.34   14.19
  -9  -1   6    8.19    5.33
  -9   1   6   -1.81    4.86
  -9  -1   5  238.55   10.57
  -9   1   5  221.60    9.90
  -9  -1   4   65.99    6.67
  -9   1   4   79.04    7.05
  -9  -1   3 1009.42   32.09
  -9   1   3  971.33   30.85
  -9  -1   2  466.33   16.66
  -9   1   2  438.72   15.90
   9  -1  -1  624.70   21.43
  -9  -1   1  652.51   21.81
   9   1  -1  642.13   21.62
  -9   1   1  628.98   21.24
   9  -1   0   13.71    5.43
  -9  -1   0    2.48    5.52
   9   1   0   10.76    5.24
  -9   1   0    2.48    5.24
   9  -1   1  127.23    8.48
  -9  -1  -1  119.23    7.24
   9   1   1  140.27    7.62
  -9   1  -1  119.89    7.24
   9  -1   2   26.47    5.71
  -9  -1  -2   26.38    5.43
   9   1   2   29.43    5.71
  -9   1  -2   21.71    5.52
   9  -1   3  145.89    8.19
  -9  -1  -3  134.84    7.90
   9   1   3  148.65    8.19
  -9   1  -3  132.08    7.71
   9  -1   4   23.14    5.52
  -9  -1  -4   23.62    5.14
   9   1   4   23.05    5.14
  -9   1  -4   25.24    5.43
   9  -1   5   96.56    6.76
  -9  -1  -5   95.80    6.67
   9   1   5  107.80    7.71
  -9   1  -5  109.04    6.86
   9  -1   6   51.90    5.52
  -9  -1  -6   49.23    5.71
   9   1   6   48.00    6.67
  -9   1  -6   53.42    5.81
   9  -1   7   25.33    5.43
  -9  -1  -7   20.95    4.86
   9   1   7   27.71    5.14
  -9   1  -7   31.23    5.33
   9  -1   8    8.48    5.33
  -9  -1  -8    4.86    5.05
   9   1   8    1.81    4.86
  -9   1  -8   -0.19    4.38
   9  -1   9   63.71    6.09
  -9  -1  -9   62.66    5.90
   9   1   9   65.61    5.71
  -9   1  -9   74.09    6.00
   9  -1  10    9.33    4.95
  -9  -1 -10   -7.24    4.86
   9   1  10   -2.10    4.67
  -9  -2  12   -6.95    4.95
  -9   2  12    2.00    5.62
  -9  -2  11    8.86    5.52
  -9   2  11   11.14    5.43
  -9  -2  10   13.81    5.81
  -9   2  10   10.57    5.71
  -9  -2   9   15.33    5.90
  -9   2   9   12.38    5.24
  -9  -2   8   63.14    6.38
  -9   2   8   56.18    5.81
  -9  -2   7   -0.38    5.05
  -9   2   7   -7.33    5.05
  -9  -2   6    3.24    5.62
  -9   2   6   -3.24    5.05
  -9  -2   5  222.36   10.28
  -9   2   5  216.17    9.81
  -9  -2   4  160.65    9.05
  -9   2   4  153.51    8.48
  -9  -2   3   -0.95    5.14
  -9   2   3    4.19    5.24
  -9  -2   2  386.72   14.57
  -9   2   2  354.63   13.62
   9   2  -1   14.67    5.24
  -9   2   1   24.47    5.43
   9  -2   0  240.26   10.48
  -9  -2   0  264.54   11.43
   9   2   0  245.02   10.86
  -9   2   0  261.50   10.95
   9  -2   1   14.67    5.52
  -9  -2  -1   10.48    5.52
   9   2   1   15.90    5.62
  -9   2  -1   22.76    5.05
   9  -2   2  152.08    8.67
  -9  -2  -2  153.70    8.19
   9   2   2  156.94    8.67
  -9   2  -2  143.03    7.71
   9  -2   3    0.76    5.71
  -9  -2  -3    7.24    5.05
   9   2   3   -0.67    4.95
  -9   2  -3    6.29    4.48
   9  -2   4   58.66    6.29
  -9  -2  -4   71.61    6.57
   9   2   4   59.33    6.38
  -9   2  -4   69.90    6.19
   9  -2   5   74.18    6.95
  -9  -2  -5   64.47    6.19
   9   2   5   69.61    6.95
  -9   2  -5   63.61    6.00
   9  -2   6    1.52    4.67
  -9  -2  -6   10.28    5.14
   9   2   6   14.38    5.52
  -9   2  -6    0.19    5.05
   9  -2   7  308.64   12.00
  -9  -2  -7  288.16   11.71
   9   2   7  302.07   11.52
  -9   2  -7  307.49   12.09
   9  -2   8    5.43    4.48
  -9  -2  -8   -4.38    5.24
   9   2   8   -0.19    4.57
  -9   2  -8    7.81    5.14
   9  -2   9  311.68   11.90
  -9  -2  -9  305.21   11.81
   9   2   9  301.78   11.81
  -9   2  -9  314.73   12.09
   9  -2  10   10.19    5.24
  -9  -2 -10    7.62    4.95
   9   2  10   14.86    4.95
  -9  -3  12  411.96   14.57
  -9   3  12  415.67   14.95
  -9  -3  11   37.90    5.81
  -9   3  11   48.38    6.00
  -9  -3  10  209.88    9.52
  -9   3  10  216.17    9.71
  -9  -3   9   68.09    6.29
  -9   3   9   58.57    6.19
  -9  -3   8   56.95    6.19
  -9   3   8   47.80    5.81
  -9  -3   7    3.14    5.14
  -9   3   7    1.90    4.86
  -9  -3   6   21.71    5.52
  -9   3   6   16.66    5.52
  -9  -3   5  368.25   14.09
  -9   3   5  372.15   13.90
  -9  -3   4  123.13    7.81
  -9   3   4  127.51    7.62
  -9  -3   3   62.47    6.95
  -9   3   3   57.80    6.09
  -9  -3   2   37.23    6.29
  -9   3   2   54.76    6.09
   9  -3  -1   45.14    5.24
  -9  -3   1   41.14    6.19
   9   3  -1   48.66    6.29
  -9   3   1   46.09    5.62
   9  -3   0  688.50   22.19
  -9  -3   0  675.27   22.57
   9   3   0  670.89   22.66
  -9   3   0  640.60   21.24
   9  -3   1  140.46    7.71
  -9  -3  -1  135.22    8.00
   9   3   1  123.70    7.90
  -9   3  -1  139.80    7.62
   9  -3   2    0.57    5.24
  -9  -3  -2   -2.57    4.95
   9   3   2    5.33    5.52
  -9   3  -2    1.52    4.67
   9  -3   3  113.23    7.14
  -9  -3  -3  104.66    7.24
   9   3   3  101.23    7.24
  -9   3  -3  107.04    6.76
   9  -3   4  803.54   26.00
  -9  -3  -4  790.11   25.71
   9   3   4  781.06   25.43
  -9   3  -4  839.34   26.95
   9  -3   5   18.47    5.90
  -9  -3  -5   20.38    5.24
   9   3   5   11.81    4.95
  -9   3  -5    8.38    4.95
   9  -3   6  157.70    8.67
  -9  -3  -6  173.79    8.76
   9   3   6  163.70    8.19
  -9   3  -6  153.32    8.19
   9  -3   7    1.71    4.76
  -9  -3  -7   -4.19    5.14
   9   3   7    6.86    4.95
  -9   3  -7    3.05    4.57
   9  -3   8  320.16   12.28
  -9  -3  -8  310.45   12.09
   9   3   8  317.30   11.71
  -9   3  -8  305.59   11.81
   9  -3   9   -7.43    4.67
  -9  -3  -9   -4.00    4.95
   9   3   9   12.19    5.62
   9  -3  10   36.66    5.05
  -9  -3 -10   35.90    5.52
   9   3  10   42.66    5.81
  -9  -4  12   47.42    5.90
  -9   4  12   44.66    6.19
  -9  -4  11   91.61    6.67
  -9   4  11  104.18    7.33
  -9  -4  10    8.48    4.86
  -9   4  10    9.33    5.52
  -9  -4   9    2.00    4.95
  -9   4   9   -0.10    4.95
  -9  -4   8   73.23    6.67
  -9   4   8   87.04    6.57
  -9  -4   7  273.40   11.43
  -9   4   7  291.88   11.52
  -9  -4   6  239.12   10.57
  -9   4   6  222.26   10.00
  -9  -4   5  105.32    7.43
  -9   4   5  107.70    7.05
  -9  -4   4   -2.29    5.24
  -9   4   4   10.00    5.14
  -9  -4   3  335.20   13.33
  -9   4   3  271.88   11.14
  -9  -4   2   14.57    5.62
  -9   4   2   19.62    5.05
   9  -4  -1   42.19    5.33
  -9  -4   1   56.18    6.38
   9   4  -1   35.33    6.19
  -9   4   1   55.99    5.62
   9  -4   0  148.18    7.62
  -9  -4   0  121.61    7.71
   9   4   0  138.18    8.67
  -9   4   0  139.51    7.62
   9  -4   1   32.19    4.86
  -9  -4  -1   29.62    5.62
   9   4   1   36.57    6.09
  -9   4  -1   28.28    5.24
   9  -4   2   37.04    5.43
  -9  -4  -2   49.52    6.00
   9   4   2   44.95    6.38
  -9   4  -2   39.62    5.33
   9  -4   3   45.42    5.71
  -9  -4  -3   41.81    5.90
   9   4   3   34.47    5.71
  -9   4  -3   39.90    5.33
   9  -4   4  467.00   16.09
  -9  -4  -4  439.86   15.90
   9   4   4  444.05   15.62
  -9   4  -4  481.76   16.86
   9  -4   5   75.80    6.00
  -9  -4  -5   82.37    6.67
   9   4   5  100.75    6.86
  -9   4  -5   86.47    6.57
   9  -4   6  180.74    8.28
  -9  -4  -6  191.12    9.24
   9   4   6  193.89    9.62
  -9   4  -6  171.41    8.67
   9  -4   7  463.86   16.09
  -9  -4  -7  465.95   16.38
   9   4   7  477.29   16.47
  -9   4  -7  472.43   16.47
   9  -4   8  213.41    9.52
  -9  -4  -8  201.50    9.62
   9   4   8  219.31    9.52
  -9   4  -8  213.41    9.52
   9  -4   9  150.37    7.90
  -9  -4  -9  155.89    8.09
   9   4   9  141.13    7.62
   9  -4  10   14.00    5.14
  -9  -4 -10   10.95    5.05
   9   4  10   18.38    5.14
  -9  -5  12   67.80    5.71
  -9   5  12   73.90    7.05
  -9  -5  11   98.75    6.48
  -9   5  11  101.32    7.05
  -9  -5  10   29.90    5.62
  -9   5  10   28.95    5.62
  -9  -5   9  286.64   11.62
  -9   5   9  265.69   10.95
  -9  -5   8   17.62    5.14
  -9   5   8   21.43    5.14
  -9  -5   7   50.57    5.90
  -9   5   7   59.14    6.00
  -9  -5   6   13.33    5.81
  -9   5   6   21.33    5.43
  -9  -5   5  111.70    7.33
  -9   5   5  125.89    7.43
  -9  -5   4   87.52    7.05
  -9   5   4   96.28    6.76
  -9  -5   3  182.08    9.33
  -9   5   3  169.51    8.28
  -9  -5   2    5.14    5.52
  -9   5   2   -1.90    4.57
   9  -5  -1    5.52    5.14
  -9  -5   1   -5.43    5.05
   9   5  -1    6.67    5.33
  -9   5   1    3.05    4.76
   9  -5   0  690.22   22.57
  -9  -5   0  708.21   23.43
   9   5   0  732.88   24.19
  -9   5   0  694.50   22.57
   9  -5   1   44.66    5.52
  -9  -5  -1   62.66    6.09
   9   5   1   48.95    6.09
  -9   5  -1   49.99    5.43
   9  -5   2   42.09    5.52
  -9  -5  -2   42.85    5.71
   9   5   2   54.66    6.19
  -9   5  -2   42.95    5.43
   9  -5   3  666.31   21.81
  -9  -5  -3  697.26   23.14
   9   5   3  699.93   23.14
  -9   5  -3  709.83   23.14
   9  -5   4   -0.48    5.14
  -9  -5  -4    0.95    5.43
   9   5   4   -1.90    4.86
  -9   5  -4    0.67    4.67
   9  -5   5  329.40   12.57
  -9  -5  -5  333.68   13.14
   9   5   5  320.73   13.05
  -9   5  -5  334.25   12.76
   9  -5   6    9.81    5.33
  -9  -5  -6   -3.81    5.14
   9   5   6   -3.81    5.71
  -9   5  -6   -3.43    4.76
   9  -5   7  236.64    9.81
  -9  -5  -7  233.02   10.09
   9   5   7  223.12    9.33
  -9   5  -7  229.22   10.00
   9  -5   8   97.89    6.57
  -9  -5  -8   95.13    6.67
   9   5   8   88.56    6.57
  -9   5  -8  101.70    6.67
   9  -5   9  134.08    7.62
  -9  -5  -9  124.56    7.14
   9   5   9  123.89    7.33
   9  -5  10   29.62    4.67
  -9  -5 -10   25.81    4.86
   9   5  10   27.81    5.52
  -9  -6  12   10.95    5.05
  -9   6  12    5.71    6.19
  -9  -6  11   47.33    5.52
  -9   6  11   42.76    6.19
  -9  -6  10  195.69    9.05
  -9   6  10  206.84    9.71
  -9  -6   9   60.57    6.09
  -9   6   9   60.76    6.09
  -9  -6   8   -1.81    4.76
  -9   6   8    1.52    4.86
  -9  -6   7   50.38    5.90
  -9   6   7   56.28    5.71
  -9  -6   6   26.76    5.71
  -9   6   6   27.90    5.33
  -9  -6   5   12.57    5.62
  -9   6   5    4.19    4.86
  -9  -6   4    4.67    5.24
  -9   6   4    8.28    4.86
  -9  -6   3   95.23    7.05
  -9   6   3  100.75    6.76
  -9  -6   2   30.28    5.71
  -9   6   2   24.95    4.67
   9  -6  -1   38.76    5.62
  -9  -6   1   25.81    5.81
   9   6  -1   36.76    5.81
  -9   6   1   46.66    5.14
   9  -6   0  125.99    7.52
  -9  -6   0  113.42    7.90
   9   6   0  123.04    7.52
  -9   6   0  119.23    6.86
   9  -6   1 1064.66   33.23
  -9  -6  -1 1077.99   33.90
   9   6   1 1066.56   33.33
  -9   6  -1 1045.61   32.47
   9  -6   2   38.47    5.71
  -9  -6  -2   29.33    5.81
   9   6   2   34.38    6.38
  -9   6  -2   32.66    5.24
   9  -6   3  537.76   18.47
  -9  -6  -3  533.66   18.57
   9   6   3  532.99   19.05
  -9   6  -3  552.80   18.76
   9  -6   4  118.46    7.71
  -9  -6  -4  118.75    7.90
   9   6   4  129.51    8.09
  -9   6  -4  109.61    6.95
   9  -6   5   34.19    5.62
  -9  -6  -5   41.81    5.90
   9   6   5   47.90    6.29
  -9   6  -5   40.09    5.52
   9  -6   6   47.80    6.00
  -9  -6  -6   44.66    5.62
   9   6   6   43.61    5.81
  -9   6  -6   27.81    5.14
   9  -6   7   67.33    6.48
  -9  -6  -7   61.52    6.19
   9   6   7   64.28    6.29
  -9   6  -7   57.33    5.90
   9  -6   8  103.51    7.05
  -9  -6  -8  106.66    7.05
   9   6   8  111.23    7.05
   9  -6   9   17.62    5.05
  -9  -6  -9   11.71    4.67
   9   6   9   11.33    4.76
   9  -6  10   28.38    5.33
  -9  -6 -10   24.57    5.62
   9   6  10   34.85    4.86
  -9  -7  12   43.04    5.52
  -9   7  12   43.90    7.33
  -9   7  12   37.23    6.67
  -9  -7  11   72.95    6.00
  -9   7  11   65.52    6.76
  -9  -7  10    8.86    4.95
  -9   7  10    4.57    5.24
  -9  -7   9   51.23    6.00
  -9   7   9   58.28    6.00
  -9  -7   8  162.65    8.67
  -9   7   8  161.22    8.19
  -9  -7   7    3.05    5.33
  -9   7   7   12.28    5.05
  -9  -7   6  250.74   10.76
  -9   7   6  257.59   10.67
  -9  -7   5   61.42    6.57
  -9   7   5   69.90    6.09
  -9  -7   4  125.04    7.90
  -9   7   4  132.56    7.52
  -9  -7   3   -2.57    5.05
  -9   7   3   -4.67    4.48
  -9  -7   2  156.46    8.86
  -9   7   2  135.03    7.14
   9  -7  -1   57.52    5.33
  -9  -7   1   65.23    6.95
   9   7  -1   66.56    6.29
  -9   7   1   75.23    5.62
   9  -7   0  104.47    6.57
  -9  -7   0  100.66    7.43
   9   7   0  104.94    7.71
  -9   7   0  100.85    6.38
   9  -7   1   59.71    5.62
  -9  -7  -1   61.61    6.57
   9   7   1   73.42    7.05
  -9   7  -1   60.85    5.43
   9  -7   2   24.28    5.14
  -9  -7  -2   25.62    5.62
   9   7   2   24.66    6.00
  -9   7  -2   26.76    4.86
   9  -7   3   48.00    5.62
  -9  -7  -3   69.52    6.29
   9   7   3   64.47    6.67
  -9   7  -3   63.99    5.90
   9  -7   4  995.14   31.14
  -9  -7  -4  962.76   30.66
   9   7   4 1006.57   31.62
  -9   7  -4  946.67   29.90
   9  -7   5   84.18    6.38
  -9  -7  -5  107.99    7.33
   9   7   5   98.37    6.95
  -9   7  -5  104.28    6.67
   9  -7   6  169.89    8.38
  -9  -7  -6  154.18    8.28
   9   7   6  146.37    8.09
  -9   7  -6  168.65    8.09
   9  -7   7    1.71    4.57
  -9  -7  -7    4.86    4.76
   9   7   7    5.14    5.62
  -9   7  -7    2.76    4.76
   9  -7   8   -4.57    4.86
  -9  -7  -8    2.76    5.14
   9   7   8    3.71    5.43
   9  -7   9   17.14    4.67
  -9  -7  -9    8.09    5.24
   9   7   9   14.95    5.05
   9  -7  10    4.38    4.86
  -9  -7 -10    6.57    5.24
   9   7  10    0.00    5.05
  -9  -8  11   77.80    6.09
  -9   8  11   69.99    6.76
  -9   8  11   67.80    7.14
  -9  -8  10  107.23    6.95
  -9   8  10   93.13    7.14
  -9  -8   9  346.25   13.05
  -9   8   9  387.58   14.00
  -9  -8   8  259.97   10.86
  -9   8   8  243.12   10.09
  -9  -8   7   -0.38    5.05
  -9   8   7   11.62    5.24
  -9  -8   6   73.99    6.38
  -9   8   6   58.66    6.00
  -9  -8   5   20.86    5.62
  -9   8   5   20.28    4.95
  -9  -8   4   33.33    5.62
  -9   8   4   38.09    5.14
  -9  -8   3    6.67    5.24
  -9   8   3   18.38    4.38
  -9  -8   2   60.28    6.76
  -9   8   2   47.80    5.24
  -9  -8   1  741.45   24.47
   9   8  -1  768.40   25.43
  -9   8   1  731.26   23.24
   9  -8   0    9.71    4.38
  -9  -8   0    4.38    5.24
   9   8   0   11.52    5.90
  -9   8   0   10.09    4.19
   9  -8   1  320.35   11.71
  -9  -8  -1  347.30   13.52
   9   8   1  353.11   13.81
  -9   8  -1  342.25   12.57
   9  -8   2  264.16   10.28
  -9  -8  -2  270.45   11.33
   9   8   2  262.64   11.33
  -9   8  -2  244.07   10.19
   9  -8   3  455.38   15.52
  -9  -8  -3  493.19   17.43
   9   8   3  503.66   17.33
  -9   8  -3  482.52   16.76
   9  -8   4   58.85    5.43
  -9  -8  -4   59.71    6.38
   9   8   4   67.23    6.09
  -9   8  -4   60.37    5.43
   9  -8   5   54.57    5.33
  -9  -8  -5   62.28    6.38
   9   8   5   53.80    6.00
  -9   8  -5   54.66    5.62
   9  -8   6    0.19    5.14
  -9  -8  -6   -4.00    5.14
   9   8   6    4.48    4.95
  -9   8  -6   -3.62    4.67
   9  -8   7   11.62    4.95
  -9  -8  -7   -0.57    5.43
   9   8   7   -1.52    5.24
   9  -8   8    8.00    4.86
  -9  -8  -8    3.43    4.67
   9   8   8   -6.57    5.24
   9  -8   9    1.33    5.33
  -9  -8  -9   -4.76    5.14
   9   8   9    2.67    4.48
   9  -8  10   90.47    6.00
  -9  -8 -10   86.94    6.00
   9   8  10   91.32    6.09
  -9  -9  11    0.10    4.67
  -9   9  11    3.90    5.62
  -9   9  11   -4.38    6.19
  -9  -9  10   40.47    5.62
  -9   9  10   41.42    6.29
  -9  -9   9  117.32    7.24
  -9   9   9  104.18    7.14
  -9  -9   8  416.05   15.14
  -9   9   8  424.34   14.86
  -9  -9   7   -4.95    5.33
  -9   9   7    2.95    4.86
  -9  -9   6   88.37    7.05
  -9   9   6   75.80    6.09
  -9  -9   5  152.75    8.48
  -9   9   5  171.13    8.00
  -9  -9   4   56.57    6.48
  -9   9   4   40.95    5.05
  -9  -9   3   78.37    6.76
  -9   9   3   58.47    5.14
  -9  -9   2  677.84   22.76
  -9   9   2  709.83   22.57
  -9  -9   1   26.47    5.81
   9   9  -1   16.19    6.38
  -9   9   1   12.86    4.19
   9  -9   0  397.01   13.90
  -9  -9   0  373.77   14.38
   9   9   0  397.39   14.95
  -9   9   0  387.96   13.62
   9  -9   1   24.38    4.57
  -9  -9  -1   22.76    5.81
   9   9   1   24.47    5.14
  -9   9  -1   12.38    4.67
   9  -9   2   14.86    4.86
  -9  -9  -2   17.90    5.52
   9   9   2   14.28    5.43
  -9   9  -2   12.86    4.67
   9  -9   3  534.71   18.00
  -9  -9  -3  525.57   18.19
   9   9   3  538.71   18.76
  -9   9  -3  520.90   17.62
   9  -9   4   10.19    5.05
  -9  -9  -4   18.86    5.33
   9   9   4   20.76    6.09
  -9   9  -4   11.52    4.76
   9  -9   5  269.40   11.05
  -9  -9  -5  279.97   11.24
   9   9   5  275.59   11.52
  -9   9  -5  314.35   12.00
   9  -9   6   -0.38    4.95
  -9  -9  -6    3.62    4.86
   9   9   6    7.62    4.57
   9  -9   7   42.95    5.71
  -9  -9  -7   35.04    5.71
   9   9   7   36.28    5.62
   9  -9   8    6.19    4.29
  -9  -9  -8    7.90    5.33
   9   9   8   -0.67    5.14
   9  -9   9   21.71    5.52
  -9  -9  -9   19.71    4.76
   9   9   9   18.47    5.81
   9  -9  10    4.38    5.43
  -9  -9 -10    2.95    5.52
   9   9  10   -1.24    5.81
  -9 -10  11    4.48    5.14
  -9  10  11   -8.09    5.81
  -9  10  11   -7.33    6.38
  -9 -10  10  101.51    6.67
  -9  10  10  100.18    7.24
  -9  10  10   92.28    7.62
  -9 -10   9   -5.90    4.57
  -9  10   9    0.19    5.52
  -9 -10   8   61.23    5.90
  -9  10   8   65.14    6.00
  -9 -10   7    3.33    5.14
  -9  10   7   -2.10    4.95
  -9 -10   6   49.33    5.81
  -9  10   6   41.52    5.52
  -9 -10   5   -7.52    5.71
  -9  10   5   15.14    4.57
  -9 -10   4  637.27   21.62
  -9  10   4  656.98   20.86
  -9 -10   3  162.56    8.76
  -9  10   3  147.99    6.86
  -9 -10   2  170.27    8.95
  -9  10   2  140.27    6.76
  -9 -10   1  134.46    8.09
   9  10  -1  152.56    8.19
  -9  10   1  159.32    7.24
   9 -10   0  852.87   26.95
  -9 -10   0  794.49   25.90
   9  10   0  853.25   27.33
  -9  10   0  875.25   27.04
   9 -10   1   13.33    4.57
  -9 -10  -1   16.95    5.33
   9  10   1   12.95    5.14
  -9  10  -1   29.33    4.67
   9 -10   2    5.62    5.05
  -9 -10  -2    5.52    5.33
   9  10   2    3.62    5.52
  -9  10  -2    2.29    4.00
   9 -10   3   -4.19    4.57
  -9 -10  -3    1.43    4.67
   9  10   3    6.67    6.00
  -9  10  -3   -3.71    4.19
   9 -10   4   25.14    5.24
  -9 -10  -4   40.09    5.81
   9  10   4   33.90    6.19
  -9  10  -4   37.90    5.14
   9 -10   5  277.40   10.86
  -9 -10  -5  264.54   11.05
   9  10   5  271.02   11.24
   9 -10   6    9.24    4.86
  -9 -10  -6   17.33    5.33
   9  10   6   13.33    5.71
   9 -10   7  107.32    7.24
  -9 -10  -7   97.32    7.14
   9  10   7  100.85    6.48
   9 -10   8  -14.57    5.14
  -9 -10  -8    1.14    4.67
   9  10   8    2.19    4.95
   9 -10   9   -3.33    5.14
  -9 -10  -9    5.71    5.24
   9  10   9   -3.62    4.76
  -9 -11  11    4.29    4.86
  -9  11  11   13.14    6.38
  -9  11  11    8.38    6.86
  -9 -11  10   72.85    6.00
  -9  11  10   59.14    7.05
  -9  11  10   62.09    6.76
  -9 -11   9   20.19    5.24
  -9  11   9   24.47    6.09
  -9  11   9   26.09    5.62
  -9 -11   8   25.52    5.33
  -9  11   8   13.33    5.62
  -9 -11   7   20.57    5.52
  -9  11   7   10.28    5.24
  -9 -11   6   55.14    6.57
  -9  11   6   68.66    5.62
  -9 -11   5   49.90    6.19
  -9  11   5   51.04    4.67
  -9 -11   4  175.89    9.14
  -9  11   4  178.93    7.43
  -9 -11   3   91.71    7.52
  -9  11   3   70.75    4.86
  -9 -11   2    4.57    5.71
  -9  11   2    1.81    3.62
  -9 -11   1  126.65    7.90
   9  11  -1  129.23    7.81
  -9  11   1  117.13    6.09
   9 -11   0  246.45    9.62
  -9 -11   0  250.83   11.05
   9  11   0  263.50   11.33
  -9  11   0  256.26    9.81
   9 -11   1  346.63   12.28
  -9 -11  -1  368.25   14.00
   9  11   1  327.21   13.24
  -9  11  -1  330.92   12.00
   9 -11   2  443.29   15.05
  -9 -11  -2  450.91   16.09
   9  11   2  434.62   15.81
  -9  11  -2  447.29   15.43
   9 -11   3  413.10   14.38
  -9 -11  -3  373.20   13.90
   9  11   3  397.48   14.67
  -9  11  -3  419.10   14.57
   9 -11   4   53.71    5.90
  -9 -11  -4   48.76    6.00
   9  11   4   57.52    6.29
   9 -11   5    5.24    4.67
  -9 -11  -5   -4.67    4.57
   9  11   5   11.33    5.71
   9 -11   6   -1.14    4.95
  -9 -11  -6    1.24    5.05
   9  11   6    7.14    4.86
   9 -11   7   -0.86    5.14
  -9 -11  -7   -2.76    4.57
   9  11   7    0.95    5.43
   9 -11   8   12.76    5.33
  -9 -11  -8   11.43    5.05
   9  11   8   12.57    5.90
   9 -11   9    1.05    5.14
  -9 -11  -9    6.57    5.43
   9  11   9    4.76    5.05
  -9 -12  11   32.47    5.43
  -9  12  11   14.38    8.57
  -9  12  11   25.24    6.76
  -9 -12  10  100.85    6.76
  -9  12  10  108.75    8.00
  -9  12  10  115.80    8.57
  -9 -12   9  213.60    9.33
  -9  12   9  188.84    9.24
  -9  12   9  213.79   10.19
  -9 -12   8    9.24    5.24
  -9  12   8   -0.76    5.71
  -9  12   8    9.81    5.14
  -9 -12   7   24.47    5.71
  -9  12   7   24.00    5.14
  -9 -12   6  488.05   17.05
  -9  12   6  507.47   16.57
  -9 -12   5   33.43    5.81
  -9  12   5   20.09    3.90
  -9 -12   4    9.71    5.81
  -9  12   4    4.67    3.52
  -9 -12   3  572.32   19.71
  -9  12   3  529.19   16.76
  -9 -12   2  412.05   15.43
  -9  12   2  434.62   14.19
  -9 -12   1   75.71    6.95
  -9  12   1   70.18    4.67
   9 -12   0    4.76    3.71
  -9 -12   0    0.19    5.05
   9  12   0    5.14    4.86
  -9  12   0   10.28    3.71
   9 -12   1   96.18    5.71
  -9 -12  -1  101.99    7.05
   9  12   1   95.23    6.95
  -9  12  -1   88.94    5.62
   9 -12   2  146.84    7.52
  -9 -12  -2  163.89    8.48
   9  12   2  146.65    8.00
  -9  12  -2  137.03    7.14
   9 -12   3   -2.00    4.67
  -9 -12  -3    0.38    4.95
   9  12   3  -11.24    5.33
   9 -12   4   -2.10    4.86
  -9 -12  -4    2.57    4.67
   9  12   4   -4.09    5.90
   9 -12   5  141.22    7.24
  -9 -12  -5  147.51    7.90
   9  12   5  143.22    7.62
   9 -12   6   -8.19    5.33
  -9 -12  -6    4.09    4.67
   9  12   6    3.24    5.71
   9 -12   7  235.50   10.19
  -9 -12  -7  214.65    9.71
   9  12   7  202.17    8.95
   9 -12   8   -4.09    5.71
  -9 -12  -8   -4.09    5.43
   9  12   8    5.62    4.76
   9 -12   9   14.95    5.81
  -9 -12  -9   14.86    4.86
   9  12   9   30.28    5.81
  -9 -13  10   87.13    6.57
  -9  13  10   75.90    7.52
  -9  13  10   96.47    8.38
  -9 -13   9   73.99    6.00
  -9  13   9   59.04    7.05
  -9  13   9   48.95    6.86
  -9 -13   8  119.80    7.33
  -9  13   8  125.89    7.90
  -9  13   8  119.99    7.43
  -9 -13   7   63.04    6.19
  -9  13   7   54.66    5.24
  -9  13   7   63.04    5.52
  -9 -13   6   40.19    6.00
  -9  13   6   47.71    4.67
  -9  13   6   35.04    4.38
  -9 -13   5    3.71    5.33
  -9  13   5    1.71    3.24
  -9 -13   4   41.33    5.90
  -9  13   4   36.38    3.43
  -9 -13   3   54.19    6.86
  -9  13   3   59.99    3.71
  -9 -13   2  397.20   14.76
  -9  13   2  393.29   12.67
  -9 -13   1  213.22    9.71
  -9  13   1  216.64    8.00
  -9 -13   0   11.52    5.05
   9  13   0    3.81    4.86
  -9  13   0    6.67    3.62
   9 -13   1    1.14    3.90
  -9 -13  -1    0.76    4.76
   9  13   1    9.33    5.90
  -9  13  -1    9.33    3.52
   9 -13   2   99.99    6.48
  -9 -13  -2  118.46    7.43
   9  13   2  101.04    7.24
   9 -13   3   54.85    5.43
  -9 -13  -3   72.09    6.29
   9  13   3   60.85    6.29
   9 -13   4  155.79    7.81
  -9 -13  -4  135.13    7.81
   9  13   4  156.17    8.67
   9 -13   5   58.18    5.52
  -9 -13  -5   55.52    6.09
   9  13   5   49.52    6.67
   9 -13   6   27.43    5.05
  -9 -13  -6   22.66    5.52
   9  13   6   28.19    5.43
   9 -13   7   18.57    5.24
  -9 -13  -7    7.81    5.43
   9  13   7   16.09    5.62
   9 -13   8   52.85    5.81
  -9 -13  -8   45.80    5.90
   9  13   8   43.23    5.90
   9 -13   9   17.62    6.19
  -9 -13  -9   20.95    5.71
   9  13   9   11.62    4.95
  -9 -14  10  236.93    9.71
  -9  14  10  227.60   11.43
  -9  14  10  248.55   11.62
  -9 -14   9   54.28    5.52
  -9  14   9   61.14    7.71
  -9  14   9   56.28    7.24
  -9 -14   8  240.07   10.00
  -9  14   8  232.64   10.00
  -9  14   8  216.17    9.43
  -9 -14   7  394.82   14.38
  -9  14   7  421.67   14.19
  -9  14   7  414.91   14.00
  -9 -14   6    0.95    5.43
  -9  14   6    6.09    3.14
  -9  14   6    9.05    3.52
  -9 -14   5   24.66    5.52
  -9 -14   4   23.62    5.71
  -9 -14   3    8.86    5.14
  -9 -14   2   -1.52    5.33
  -9 -14   1  266.07   11.05
  -9 -14   0  185.60    9.14
   9  14   0  174.36    9.14
   9 -14   1  101.89    5.62
  -9 -14  -1  114.66    7.52
   9  14   1  112.18    7.52
   9 -14   2  515.09   16.95
  -9 -14  -2  515.57   17.62
   9  14   2  480.52   16.76
   9 -14   3    0.76    4.38
  -9 -14  -3    1.90    5.05
   9  14   3   -0.67    5.43
   9 -14   4    4.29    4.76
  -9 -14  -4    7.43    5.14
   9  14   4   11.24    5.33
   9 -14   5   -7.52    4.86
  -9 -14  -5   -2.95    5.14
   9  14   5    1.14    5.05
   9 -14   6  226.36    9.81
  -9 -14  -6  221.41    9.71
   9  14   6  219.50    9.71
   9 -14   7   49.23    6.38
  -9 -14  -7   60.76    6.57
   9  14   7   70.47    6.57
   9 -14   8   20.47    5.81
  -9 -14  -8    9.71    5.05
   9  14   8   13.14    5.05
  -9 -15  10   15.24    5.05
  -9 -15   9   -0.10    4.48
  -9  15   9    3.05    6.76
  -9  15   9    2.57    6.48
  -9 -15   8   25.90    5.24
  -9  15   8   31.33    4.95
  -9  15   8   22.85    5.05
  -9 -15   7   87.71    6.76
  -9 -15   6    9.24    5.24
  -9 -15   5  347.39   13.14
  -9 -15   4  103.13    7.14
  -9 -15   3   30.57    6.29
  -9 -15   2  120.37    7.62
  -9 -15   1  116.18    7.43
  -9 -15   0   70.56    6.48
   9  15   0   68.76    6.19
   9 -15   1    6.19    3.43
  -9 -15  -1    7.90    5.05
   9  15   1    7.33    5.24
   9 -15   2   55.23    5.14
  -9 -15  -2   65.61    6.09
   9  15   2   58.95    6.48
   9 -15   3  258.74   10.19
  -9 -15  -3  244.83   10.28
   9  15   3  256.36   10.95
   9 -15   4   94.09    6.67
  -9 -15  -4   83.13    6.76
   9  15   4   89.61    6.76
   9 -15   5  111.80    6.95
  -9 -15  -5  104.18    6.95
   9  15   5   97.99    7.43
   9 -15   6   -2.38    5.05
  -9 -15  -6    2.57    5.05
   9  15   6   -1.24    5.33
   9  15   7   11.62    5.81
   9 -15   8   45.42    6.95
  -9 -15  -8   38.38    5.62
   9  15   8   42.95    6.29
  -9 -16   9   16.86    5.14
  -9 -16   8  241.40    9.90
  -9 -16   7    0.95    5.14
  -9 -16   6  161.22    8.38
  -9 -16   5   25.33    6.00
  -9 -16   4   -1.14    5.05
  -9 -16   3   -4.00    4.86
  -9 -16   2  173.13    8.95
  -9 -16   1   -3.14    4.86
  -9 -16   0   41.61    5.71
   9  16   0   29.24    6.09
  -9 -16  -1  160.27    8.28
   9  16   1  156.37    8.67
   9 -16   2   90.75    5.90
  -9 -16  -2  103.70    6.67
   9  16   2   97.61    7.05
   9 -16   3  286.35   10.67
  -9 -16  -3  304.64   11.90
   9  16   3  274.92   11.24
   9 -16   4  168.75    8.28
  -9 -16  -4  167.13    8.38
   9  16   4  168.17    8.57
   9 -16   5   78.09    6.48
  -9 -16  -5   76.28    6.38
   9  16   5   78.94    6.48
   9 -16   6   56.38    6.19
  -9 -16  -6   57.33    5.81
   9  16   6   44.28    6.29
   9 -16   7   45.33    6.76
  -9 -16  -7   43.33    6.29
   9  16   7   32.47    5.71
  -9 -17   9   59.71    6.57
  -9 -17   8   -5.43    5.14
  -9 -17   7   10.19    5.14
  -9 -17   6  209.88    9.43
  -9 -17   5   -0.86    5.14
  -9 -17   4  464.05   16.38
  -9 -17   3  190.46    9.24
  -9 -17   2    6.29    5.05
  -9 -17   1   11.90    4.95
  -9 -17   0   11.62    5.43
  -9 -17  -1  101.99    6.76
   9  17   1  106.28    7.43
   9 -17   2   13.81    3.90
  -9 -17  -2   13.62    5.24
   9  17   2   11.05    5.81
   9 -17   3   16.47    4.67
  -9 -17  -3   16.66    4.95
   9  17   3   18.95    5.33
   9 -17   4   53.04    5.81
  -9 -17  -4   64.18    6.29
   9  17   4   56.85    6.48
   9 -17   5    6.09    5.52
  -9 -17  -5    4.76    4.95
   9  17   5   17.05    5.52
   9 -17   6   23.14    6.09
  -9 -17  -6   32.09    5.62
   9  17   6   29.43    5.90
   9 -17   7   11.62    6.76
  -9 -17  -7    9.81    5.62
   9  17   7    0.19    5.43
  -9 -18   8    1.62    4.86
  -9 -18   7   27.43    5.90
  -9 -18   6  139.80    7.62
  -9 -18   5   -6.09    5.43
  -9 -18   4   86.75    6.67
  -9 -18   3   19.62    5.52
  -9 -18   2   72.18    6.19
  -9 -18   1  211.22    9.62
  -9 -18   0  160.84    8.19
  -9 -18  -1  194.55    9.14
   9  18   1  191.70    9.05
  -9 -18  -2  137.89    7.62
   9  18   2  130.84    7.52
   9 -18   3   11.43    4.57
  -9 -18  -3   10.76    4.95
   9  18   3   19.52    5.71
   9 -18   4    9.71    5.05
  -9 -18  -4    5.43    5.43
   9  18   4   14.38    4.95
   9 -18   5   -5.90    5.71
  -9 -18  -5   -5.52    5.14
   9  18   5   -2.57    4.95
   9 -18   6  501.57   17.33
  -9 -18  -6  511.85   17.24
   9  18   6  479.86   16.47
  -9 -19   8    7.71    5.43
  -9 -19   7   24.28    5.81
  -9 -19   6   10.48    5.14
  -9 -19   5    5.81    5.43
  -9 -19   4   -6.29    5.24
  -9 -19   3   12.47    5.62
  -9 -19   2    8.00    5.14
  -9 -19   1    6.38    5.05
  -9 -19   0   54.09    6.09
  -9 -19  -1    8.67    5.24
   9  19   1   16.00    5.14
  -9 -19  -2   33.81    5.14
   9  19   2   41.42    6.00
   9 -19   3    7.52    4.09
  -9 -19  -3   10.48    4.76
   9  19   3   16.57    5.52
   9 -19   4    7.62    5.52
  -9 -19  -4   13.90    5.24
   9  19   4   19.05    5.71
   9 -19   5   50.76    6.67
  -9 -19  -5   53.33    5.90
   9  19   5   45.71    6.00
   9 -19   6   39.71    7.71
  -9 -19  -6   49.61    6.48
   9  19   6   63.14    5.71
  -9 -20   7   -1.52    5.90
  -9 -20   6   15.62    5.81
  -9 -20   5   16.57    5.52
  -9 -20   4   21.52    5.62
  -9 -20   3    4.86    6.00
  -9 -20   2   37.62    6.09
  -9 -20   1    1.24    5.05
  -9 -20   0   34.28    5.90
  -9 -20  -1    3.43    4.86
  -9 -20  -2    0.38    5.05
   9  20   2    2.67    4.95
  -9 -20  -3    2.86    5.43
   9  20   3    4.09    5.62
   9 -20   4   83.52    6.48
  -9 -20  -4   95.23    6.76
   9  20   4   84.85    6.76
   9 -20   5   48.66    7.14
  -9 -20  -5   47.04    5.52
   9  20   5   54.66    5.90
  -9 -21   6   27.62    5.71
  -9 -21   5    1.81    5.71
  -9 -21   4   64.47    6.29
  -9 -21   3   87.80    6.86
  -9 -21   2  181.60    9.05
  -9 -21   1   -0.10    5.14
  -9 -21   0   -8.86    4.76
  -9 -21  -1  160.65    8.38
  -9 -21  -2    7.14    5.14
   9  21   2    6.09    5.52
  -9 -21  -3   23.43    5.43
   9  21   3   20.66    5.33
   9 -21   4    2.48    4.19
  -9 -21  -4    1.05    5.24
   9  21   4    1.52    4.57
  -9 -22   5   -2.95    5.90
  -9 -22   4   -1.24    5.24
  -9 -22   3    4.67    5.52
  -9 -22   2   -7.24    5.62
  -9 -22   1  180.08    8.86
  -9 -22   0   94.85    7.14
  -9 -22  -1  165.79    8.57
  -9 -22  -2   54.85    5.90
  -9 -22  -3    9.14    5.14
   9  22   3    8.86    4.48
  -9 -23   4  168.08    8.76
  -9 -23   3   56.18    6.48
  -9 -23   2   67.42    6.48
  -9 -23   1  119.89    7.71
  -9 -23   0   25.52    5.90
  -9 -23  -1   17.14    5.62
  -9 -23  -2    7.52    4.95
 -10   0  11    3.71    5.62
 -10   0  10    2.57    5.14
 -10   0   9    2.10    5.33
 -10   0   8   18.09    5.52
 -10   0   7   -0.29    5.33
 -10   0   6  756.88   24.57
 -10   0   5    0.00    5.52
 -10   0   4  349.87   13.62
 -10   0   3   -3.52    5.52
 -10   0   2   -0.48    5.43
  10   0  -1   -6.86    5.24
 -10   0   1  -10.19    5.24
  10   0   0   25.71    6.38
 -10   0   0   23.52    5.62
  10   0   1    0.48    5.05
 -10   0  -1    6.67    5.05
  10   0   2   19.43    5.71
 -10   0  -2   17.71    4.95
  10   0   3    4.09    5.24
 -10   0  -3    3.33    5.14
  10   0   4  135.03    8.19
 -10   0  -4  123.61    7.52
  10   0   5   -0.95    4.48
 -10   0  -5    0.95    4.95
  10   0   6   70.28    6.09
 -10   0  -6   70.56    6.38
  10   0   7    2.86    4.67
 -10   0  -7    0.86    4.48
  10   0   8   73.52    5.90
 -10   0  -8   78.18    6.48
  10   0   9    0.57    5.14
 -10   0  -9    8.76    5.14
 -10  -1  11   73.90    6.67
 -10   1  11   79.80    6.76
 -10  -1  10   11.24    4.86
 -10   1  10   17.62    5.52
 -10  -1   9   -6.09    5.24
 -10   1   9   -3.14    5.24
 -10  -1   8   13.24    5.43
 -10   1   8    6.86    5.43
 -10  -1   7   49.14    6.00
 -10   1   7   37.23    5.62
 -10  -1   6    0.67    5.24
 -10   1   6    8.57    5.24
 -10  -1   5  322.16   12.76
 -10   1   5  307.11   12.28
 -10  -1   4  202.65    9.71
 -10   1   4  200.93    9.71
 -10  -1   3   -2.86    5.43
 -10   1   3   10.67    5.52
 -10  -1   2  265.50   11.43
 -10   1   2  250.26   10.86
  10  -1  -1    1.71    5.05
 -10  -1   1    3.81    5.24
  10   1  -1    6.57    5.43
 -10   1   1    2.48    4.67
  10  -1   0   20.38    5.71
 -10  -1   0   37.42    5.62
  10   1   0   20.19    5.81
 -10   1   0   15.33    5.33
  10  -1   1   42.28    6.19
 -10  -1  -1   31.14    5.14
  10   1   1   28.38    5.24
 -10   1  -1   39.42    5.62
  10  -1   2  151.89    8.28
 -10  -1  -2  178.36    8.86
  10   1   2  171.79    8.67
 -10   1  -2  169.03    8.67
  10  -1   3  610.51   20.76
 -10  -1  -3  600.89   20.19
  10   1   3  624.13   20.86
 -10   1  -3  593.46   20.00
  10  -1   4   32.66    5.62
 -10  -1  -4   48.76    6.09
  10   1   4   37.14    5.81
 -10   1  -4   47.33    5.71
  10  -1   5  380.44   14.28
 -10  -1  -5  387.87   14.38
  10   1   5  392.82   14.00
 -10   1  -5  398.06   14.76
  10  -1   6    2.76    5.62
 -10  -1  -6   -0.10    4.67
  10   1   6    1.90    4.86
 -10   1  -6    1.71    4.38
  10  -1   7   -8.38    5.05
 -10  -1  -7   -0.38    5.24
  10   1   7    6.38    5.33
 -10   1  -7    2.38    5.24
  10  -1   8   69.04    6.29
 -10  -1  -8   81.42    6.00
  10   1   8   91.80    6.95
 -10   1  -8   86.66    6.57
  10  -1   9   62.85    5.52
 -10  -1  -9   52.66    5.90
  10   1   9   45.80    5.62
 -10   1  -9   50.09    5.71
 -10  -2  11   13.33    5.52
 -10   2  11    0.38    5.24
 -10  -2  10    2.86    4.76
 -10   2  10    5.81    5.33
 -10  -2   9    8.38    5.24
 -10   2   9    6.29    5.24
 -10  -2   8   13.90    5.43
 -10   2   8   25.24    5.62
 -10  -2   7  326.44   12.76
 -10   2   7  320.35   12.47
 -10  -2   6   22.28    6.09
 -10   2   6   33.62    6.00
 -10  -2   5  769.64   25.14
 -10   2   5  775.83   25.24
 -10  -2   4    0.86    5.52
 -10   2   4    1.33    5.43
 -10  -2   3   27.33    6.09
 -10   2   3   19.33    5.81
 -10  -2   2  478.81   17.05
 -10   2   2  494.52   17.43
  10  -2  -1  359.39   13.52
 -10  -2   1  372.82   14.28
  10   2  -1  372.53   14.09
 -10   2   1  401.10   14.86
  10  -2   0  112.75    7.33
 -10  -2   0  109.89    7.33
  10   2   0  111.32    6.95
 -10   2   0  116.94    7.43
  10  -2   1   71.04    6.38
 -10  -2  -1   76.28    6.57
  10   2   1   77.42    6.29
 -10   2  -1   65.99    6.19
  10  -2   2  179.98    8.38
 -10  -2  -2  168.55    8.67
  10   2   2  164.46    8.67
 -10   2  -2  167.70    8.57
  10  -2   3   51.90    5.62
 -10  -2  -3   67.23    6.29
  10   2   3   71.42    6.48
 -10   2  -3   62.28    6.00
  10  -2   4   39.33    5.62
 -10  -2  -4   37.14    5.43
  10   2   4   29.81    5.43
 -10   2  -4   31.23    5.33
  10  -2   5   82.47    6.38
 -10  -2  -5   77.14    6.38
  10   2   5   83.71    7.24
 -10   2  -5   76.56    6.29
  10  -2   6  105.51    7.05
 -10  -2  -6  110.27    7.24
  10   2   6  112.37    7.33
 -10   2  -6  121.99    7.52
  10  -2   7   15.62    5.43
 -10  -2  -7    9.43    5.43
  10   2   7   16.47    5.24
 -10   2  -7   16.28    5.05
  10  -2   8   54.76    6.09
 -10  -2  -8   44.28    5.24
  10   2   8   46.28    6.00
 -10   2  -8   32.38    5.33
  10  -2   9    6.19    4.95
 -10  -2  -9    4.38    4.38
  10   2   9    4.86    4.76
 -10   2  -9    3.62    4.38
 -10  -3  11   24.66    5.71
 -10   3  11   17.90    5.71
 -10  -3  10    2.76    4.67
 -10   3  10    1.52    5.24
 -10  -3   9   16.47    5.43
 -10   3   9   12.86    5.71
 -10  -3   8   46.00    6.00
 -10   3   8   44.76    6.00
 -10  -3   7    2.38    5.24
 -10   3   7    4.95    5.14
 -10  -3   6   38.66    6.29
 -10   3   6   40.85    6.09
 -10  -3   5   58.85    6.38
 -10   3   5   55.61    6.38
 -10  -3   4   88.18    7.14
 -10   3   4  106.56    7.24
 -10  -3   3  729.83   24.00
 -10   3   3  693.84   22.95
 -10  -3   2  872.77   28.00
 -10   3   2  860.39   27.33
  10  -3  -1  324.54   12.76
 -10  -3   1  318.06   12.76
  10   3  -1  334.44   12.57
 -10   3   1  320.25   12.28
  10  -3   0  139.99    8.00
 -10  -3   0  133.61    7.90
  10   3   0  120.65    7.24
 -10   3   0  142.84    7.90
  10  -3   1   -2.76    5.33
 -10  -3  -1    1.43    4.95
  10   3   1    0.38    5.05
 -10   3  -1   -4.00    4.95
  10  -3   2  286.16   11.43
 -10  -3  -2  271.88   11.33
  10   3   2  298.26   12.38
 -10   3  -2  272.64   11.24
  10  -3   3    8.28    5.14
 -10  -3  -3    1.43    4.95
  10   3   3   -1.43    5.81
 -10   3  -3   10.19    4.95
  10  -3   4   90.18    6.48
 -10  -3  -4   81.04    6.48
  10   3   4   83.61    7.33
 -10   3  -4   87.80    6.48
  10  -3   5   -3.90    5.14
 -10  -3  -5   -3.43    4.86
  10   3   5  -10.48    5.52
 -10   3  -5   -0.86    4.95
  10  -3   6   14.86    5.05
 -10  -3  -6   13.43    5.24
  10   3   6   21.33    5.14
 -10   3  -6   11.62    5.24
  10  -3   7   14.86    4.48
 -10  -3  -7   15.81    5.52
  10  -3   8    4.00    4.95
 -10  -3  -8    6.00    4.67
  10   3   8   -7.05    5.05
 -10   3  -8    6.38    5.14
  10  -3   9   30.47    5.43
 -10  -3  -9   34.19    4.95
  10   3   9   33.71    4.76
 -10   3  -9   32.76    4.86
 -10  -4  11   43.90    5.81
 -10   4  11   44.47    6.19
 -10  -4  10   46.19    5.71
 -10   4  10   48.19    6.00
 -10  -4   9   87.61    6.76
 -10   4   9   83.80    6.76
 -10  -4   8   22.57    5.62
 -10   4   8   15.14    5.52
 -10  -4   7  394.44   14.67
 -10   4   7  435.39   15.62
 -10  -4   6   27.24    6.09
 -10   4   6   14.86    5.52
 -10  -4   5   32.85    5.81
 -10   4   5   34.28    6.00
 -10  -4   4   16.28    5.90
 -10   4   4   22.57    5.43
 -10  -4   3   73.99    6.86
 -10   4   3   66.09    6.29
 -10  -4   2   -3.62    5.52
 -10   4   2   -4.00    4.76
  10  -4  -1    1.43    5.24
 -10  -4   1    7.52    5.14
  10   4  -1    2.00    5.14
 -10   4   1    4.19    4.48
  10  -4   0  771.64   25.05
 -10  -4   0  725.83   23.81
  10   4   0  764.11   25.14
 -10   4   0  754.97   24.57
  10  -4   1   96.66    7.33
 -10  -4  -1   98.18    6.86
  10   4   1  105.23    7.81
 -10   4  -1   98.94    6.86
  10  -4   2  418.05   15.52
 -10  -4  -2  433.48   15.71
  10   4   2  425.67   15.81
 -10   4  -2  417.58   15.05
  10  -4   3   58.38    6.38
 -10  -4  -3   69.23    6.38
  10   4   3   49.04    6.86
 -10   4  -3   58.28    5.90
  10  -4   4    7.62    4.76
 -10  -4  -4    2.29    4.86
  10   4   4    1.90    5.33
 -10   4  -4    6.00    4.76
  10  -4   5  107.80    7.52
 -10  -4  -5  107.42    7.24
  10   4   5   85.71    6.19
 -10   4  -5   83.99    6.57
  10   4   6    6.86    5.43
 -10   4  -6    9.14    5.05
  10  -4   7    7.52    5.14
 -10  -4  -7   -1.33    5.24
  10   4   7    0.00    4.48
 -10   4  -7    3.81    5.14
  10  -4   8   15.62    5.33
 -10  -4  -8   13.81    4.67
  10   4   8   12.76    5.05
 -10   4  -8   11.05    5.43
  10  -4   9    3.33    4.76
 -10  -4  -9   -3.81    5.24
  10   4   9   -5.90    4.76
 -10  -5  11   31.04    5.33
 -10   5  11   41.81    6.57
 -10  -5  10   75.61    6.29
 -10   5  10   82.47    6.86
 -10  -5   9   37.04    5.71
 -10   5   9   29.14    5.52
 -10  -5   8  143.41    7.71
 -10   5   8  144.27    8.19
 -10  -5   7  106.18    7.24
 -10   5   7  117.89    7.43
 -10  -5   6   89.71    6.95
 -10   5   6   89.80    6.76
 -10  -5   5    2.67    5.05
 -10   5   5    1.33    5.14
 -10  -5   4   92.18    7.24
 -10   5   4  104.56    6.95
 -10  -5   3  189.79    9.24
 -10   5   3  177.98    8.67
 -10  -5   2   27.52    5.43
 -10   5   2   38.76    5.24
  10  -5  -1 1096.08   33.71
 -10  -5   1 1057.99   33.14
  10   5  -1 1077.04   34.28
 -10   5   1 1044.66   32.47
  10  -5   0   -0.10    5.05
 -10  -5   0    0.10    5.14
  10   5   0    2.95    5.62
 -10   5   0    0.95    4.95
  10  -5   1   10.38    4.57
 -10  -5  -1    4.00    5.24
  10   5   1    1.71    5.05
 -10   5  -1    9.43    4.67
  10  -5   2    2.10    5.14
 -10  -5  -2   -2.38    5.14
  10   5   2   -1.05    5.33
 -10   5  -2    2.19    4.76
  10  -5   3  537.85   18.38
 -10  -5  -3  538.14   18.38
  10   5   3  573.66   19.33
 -10   5  -3  562.52   18.86
  10  -5   4   23.24    5.62
 -10  -5  -4   18.66    5.33
  10   5   4   37.71    5.71
 -10   5  -4   20.09    4.95
  10  -5   5  201.22    8.95
 -10  -5  -5  214.55    9.90
  10   5   5  199.03    9.33
 -10   5  -5  220.64    9.71
  10  -5   6   32.47    5.52
 -10  -5  -6   32.00    5.33
  10   5   6   33.81    5.81
 -10   5  -6   29.43    5.05
  10  -5   7  168.84    8.19
 -10  -5  -7  182.93    8.76
  10   5   7  180.84    8.57
 -10   5  -7  174.36    8.38
  10  -5   8    7.71    5.05
 -10  -5  -8    8.48    4.86
  10   5   8    7.81    4.29
 -10   5  -8   18.00    5.14
  10  -5   9   10.57    5.33
 -10  -5  -9   16.86    5.33
  10   5   9   10.09    4.48
 -10  -6  11   12.47    5.05
 -10   6  11   23.05    6.48
 -10  -6  10   31.62    5.14
 -10   6  10   18.38    5.90
 -10  -6   9   41.90    5.52
 -10   6   9   51.80    6.67
 -10  -6   8  160.94    8.19
 -10   6   8  141.41    7.81
 -10  -6   7   10.48    5.33
 -10   6   7   15.05    5.71
 -10  -6   6   -0.48    5.43
 -10   6   6    0.38    5.14
 -10  -6   5   21.05    5.43
 -10   6   5   22.47    5.43
 -10  -6   4   16.66    5.33
 -10   6   4   17.05    5.14
 -10  -6   3   99.13    7.24
 -10   6   3   94.37    6.48
 -10  -6   2   59.80    6.38
 -10   6   2   57.61    5.43
  10  -6  -1    9.43    4.19
 -10  -6   1    8.00    5.24
  10   6  -1    0.48    4.95
 -10   6   1    8.95    4.67
  10  -6   0  369.01   13.14
 -10  -6   0  367.11   13.90
  10   6   0  361.30   13.71
 -10   6   0  366.44   13.43
  10  -6   1  241.21    9.90
 -10  -6  -1  258.26   10.95
  10   6   1  249.69   10.48
 -10   6  -1  243.98   10.19
  10  -6   2  431.96   15.14
 -10  -6  -2  467.00   16.57
  10   6   2  432.05   15.33
 -10   6  -2  432.53   15.33
  10  -6   3  118.27    6.86
 -10  -6  -3  105.51    7.14
  10   6   3   89.99    6.57
 -10   6  -3  111.99    7.24
  10  -6   4   19.52    5.05
 -10  -6  -4   17.05    5.62
  10   6   4   29.04    6.19
 -10   6  -4   12.38    4.57
  10  -6   5  285.50   11.33
 -10  -6  -5  257.59   10.86
  10   6   5  273.88   11.05
 -10   6  -5  274.92   10.95
  10  -6   6    6.00    5.14
 -10  -6  -6   11.71    4.76
  10   6   6    7.90    5.33
 -10   6  -6    9.81    4.57
  10  -6   7   91.51    6.19
 -10  -6  -7   89.71    6.57
  10   6   7   88.56    6.29
 -10   6  -7   95.61    6.86
  10  -6   8    4.76    4.38
 -10  -6  -8   -2.86    5.05
  10   6   8    9.33    4.95
  10  -6   9    5.52    5.14
 -10  -6  -9    2.19    4.86
  10   6   9   12.09    4.95
 -10  -7  11    4.29    5.24
 -10   7  11    6.95    6.67
 -10  -7  10   79.61    6.00
 -10   7  10   71.52    7.05
 -10  -7   9  261.02   10.57
 -10   7   9  251.02   10.76
 -10  -7   8   63.90    6.19
 -10   7   8   67.52    6.67
 -10  -7   7  115.89    7.52
 -10   7   7  131.51    7.71
 -10  -7   6  193.79    9.43
 -10   7   6  206.17    9.71
 -10  -7   5    2.00    5.05
 -10   7   5   -3.90    4.95
 -10  -7   4  -11.43    5.05
 -10   7   4   -0.38    4.57
 -10  -7   3   64.76    6.76
 -10   7   3   57.14    5.43
 -10  -7   2  282.26   11.71
 -10   7   2  273.12   10.76
 -10  -7   1   18.86    5.90
  10   7  -1   41.23    5.90
 -10   7   1   35.14    4.95
  10  -7   0   74.75    6.29
 -10  -7   0   74.18    6.57
  10   7   0   78.47    6.57
 -10   7   0   61.80    5.81
  10  -7   1   48.19    5.71
 -10  -7  -1   36.19    5.43
  10   7   1   39.81    6.09
 -10   7  -1   51.61    5.62
  10  -7   2   52.85    5.90
 -10  -7  -2   39.23    5.81
  10   7   2   37.71    5.71
 -10   7  -2   42.57    5.24
  10  -7   3  232.74   10.09
 -10  -7  -3  221.60    9.90
  10  -7   4   83.42    6.67
 -10  -7  -4   91.99    6.76
  10   7   4   91.99    7.24
 -10   7  -4   79.23    6.19
  10  -7   5  116.37    7.52
 -10  -7  -5  116.18    7.24
  10   7   5  114.75    6.86
 -10   7  -5  129.32    6.95
  10  -7   6    1.62    4.76
 -10  -7  -6    5.14    5.33
  10   7   6   -2.86    5.62
 -10   7  -6   -2.10    5.05
  10  -7   7   34.57    5.71
 -10  -7  -7   33.33    5.05
  10   7   7   42.85    5.05
 -10   7  -7   39.62    5.71
  10  -7   8   -4.38    5.24
 -10  -7  -8    2.67    5.14
  10   7   8  -11.43    4.67
  10  -7   9  -10.09    5.05
 -10  -7  -9    0.29    4.67
  10   7   9   -0.57    4.67
 -10  -8  11   23.14    5.43
 -10   8  11   24.47    7.62
 -10  -8  10   30.00    5.52
 -10   8  10   25.14    6.95
 -10  -8   9   52.66    5.71
 -10   8   9   28.66    6.19
 -10  -8   8   -0.48    5.24
 -10   8   8   -3.05    5.81
 -10  -8   7  138.27    7.90
 -10   8   7  136.94    8.00
 -10  -8   6  183.12    9.24
 -10   8   6  195.98    9.14
 -10  -8   5  175.41    9.05
 -10   8   5  187.60    8.76
 -10  -8   4    2.48    5.52
 -10   8   4    3.52    4.76
 -10  -8   3   13.71    6.00
 -10   8   3   15.43    4.67
 -10  -8   2   50.19    6.38
 -10   8   2   44.76    5.43
 -10  -8   1   94.66    6.86
  10   8  -1   80.75    7.05
 -10   8   1   91.61    6.09
  10  -8   0  133.89    7.52
 -10  -8   0  128.65    7.90
  10   8   0  134.46    8.09
 -10   8   0  145.32    7.33
  10  -8   1   11.52    5.43
 -10  -8  -1   11.71    5.14
  10   8   1   14.86    5.90
 -10   8  -1   19.43    4.76
  10  -8   2   60.47    6.00
 -10  -8  -2   77.90    6.76
  10   8   2   70.47    6.67
 -10   8  -2   67.80    5.62
  10  -8   3   18.47    5.52
 -10  -8  -3   19.24    4.76
  10   8   3   26.76    5.62
 -10   8  -3   12.47    4.86
  10  -8   4   98.94    6.86
 -10  -8  -4  105.32    7.05
  10   8   4  109.04    7.24
 -10   8  -4   89.32    6.29
  10  -8   5   50.57    5.71
 -10  -8  -5   49.52    5.81
  10   8   5   60.57    6.29
 -10   8  -5   45.80    5.52
  10  -8   6   74.37    6.29
 -10  -8  -6   95.42    6.95
  10   8   6   95.23    6.57
 -10   8  -6   99.70    6.86
  10  -8   7   26.38    5.43
 -10  -8  -7   17.24    5.71
  10   8   7   19.33    5.05
  10  -8   8   18.00    5.52
 -10  -8  -8   18.28    5.14
  10   8   8   18.00    5.62
  10  -8   9  185.12    8.86
 -10  -8  -9  190.55    8.95
  10   8   9  205.69    8.86
 -10  -9  10    7.62    4.86
 -10   9  10   -8.00    6.95
 -10  -9   9    9.62    4.76
 -10   9   9   19.33    6.76
 -10  -9   8  172.65    8.76
 -10   9   8  162.08    8.76
 -10  -9   7  103.61    7.14
 -10   9   7   85.99    6.95
 -10  -9   6  244.17   10.67
 -10   9   6  261.69   10.57
 -10  -9   5   47.14    6.19
 -10   9   5   48.09    5.71
 -10  -9   4   -3.43    5.43
 -10   9   4    6.86    4.38
 -10  -9   3  925.53   29.43
 -10   9   3  935.81   29.04
 -10  -9   2   24.28    5.81
 -10   9   2   22.76    4.76
 -10  -9   1  240.93   10.57
  10   9  -1  232.45   10.38
 -10   9   1  231.60    9.62
  10  -9   0  148.18    7.24
 -10  -9   0  143.60    8.19
  10   9   0  151.60    8.57
 -10   9   0  144.75    7.43
  10  -9   1    7.81    4.67
 -10  -9  -1   -6.09    5.24
  10   9   1   -0.38    5.14
 -10   9  -1    4.29    4.67
  10  -9   2  202.27    8.86
 -10  -9  -2  174.55    8.76
  10   9   2  183.22    8.76
 -10   9  -2  182.08    8.38
  10  -9   3   84.37    6.48
 -10  -9  -3  102.47    6.86
  10   9   3   95.90    6.86
 -10   9  -3   87.42    6.48
  10  -9   4   19.33    4.95
 -10  -9  -4   20.76    5.43
  10   9   4   26.47    6.29
 -10   9  -4   20.00    4.86
  10  -9   5    6.29    5.24
 -10  -9  -5   -0.57    5.14
  10   9   5   10.09    5.43
 -10   9  -5   -0.86    5.05
  10  -9   6   11.90    5.05
 -10  -9  -6   11.52    5.33
  10   9   6   16.66    5.52
  10  -9   7   69.52    6.38
 -10  -9  -7   80.18    6.00
  10   9   7   90.94    6.57
  10  -9   8    2.48    5.24
 -10  -9  -8    1.24    5.05
[truncated: 65,815 more chars]
